# Supplementary material for: A large multi-ethnic genome-wide association study identifies novel genetic loci for intraocular pressure
Source: Nat Commun. 2017 Dec 13;8:2108. doi: 10.1038/s41467-017-01913-6 (PMC5727399; doi:10.1038/s41467-017-01913-6)
Supplement: Supplementary file 3 — Supplementary Data 1 [file 41467_2017_1913_MOESM3_ESM.xlsx]

## Sheet: 95% credible set variants
Supplementary Data 1. List of the 95% credible set of variants in each of the 47 IOP loci
CHR	SNP	BP	A_min	A_maj	Posterior Inclusion Probability	locus	Cumulative Inclusion Probability	Gene symbol
1	rs1866758	42318868	C	T	0.105981	1.1	0.105981	HIVEP3
1	rs11210533	42305857	A	C	0.100032	1.1	0.206013	HIVEP3
1	rs12067332	42307382	C	A	0.096364	1.1	0.302377	HIVEP3
1	rs11582555	42308843	A	G	0.0815652	1.1	0.383942	HIVEP3
1	rs7552849	42318430	G	A	0.0723539	1.1	0.456296	HIVEP3
1	rs12564640	42310786	G	A	0.0707289	1.1	0.527025	HIVEP3
1	rs56098836	42307713	A	G	0.0640165	1.1	0.591041	HIVEP3
1	rs17365632	42314756	T	C	0.0630463	1.1	0.654088	HIVEP3
1	rs606549	42307721	G	A	0.057136	1.1	0.711224	HIVEP3
1	rs591655	42306697	C	T	0.0461231	1.1	0.757347	HIVEP3
1	rs606923	42307777	T	C	0.0392642	1.1	0.796611	HIVEP3
1	rs661662	42310282	G	T	0.0359655	1.1	0.832577	HIVEP3
1	rs592083	42306764	C	A	0.0331916	1.1	0.865768	HIVEP3
1	rs538599	42323486	C	G	0.0291789	1.1	0.894947	HIVEP3
1	rs582123	42327814	T	C	0.0273817	1.1	0.922329	HIVEP3
1	chr1:42307086:I	42307086	AG	A	0.0153569	1.1	0.937686	HIVEP3
1	rs509851	42307194	G	A	0.0151149	1.1	0.952801	HIVEP3
1	rs6668108	165691320	A	G	0.234014	1.2	0.234014	…
1	rs4657471	165686873	T	C	0.0891379	1.2	0.323152	…
1	rs12133745	165714682	C	T	0.0456702	1.2	0.368822	TMCO1
1	rs6660601	165695855	C	T	0.0442556	1.2	0.413077	TMCO1
1	rs7524755	165694897	T	C	0.0416648	1.2	0.454742	TMCO1
1	rs4657477	165736175	C	T	0.0388723	1.2	0.493615	TMCO1
1	rs6662839	165722646	T	G	0.0379584	1.2	0.531573	TMCO1
1	rs4657476	165732661	C	T	0.0364888	1.2	0.568062	TMCO1
1	rs2790052	165738463	G	C	0.0361103	1.2	0.604172	TMCO1
1	rs7518099	165736880	C	T	0.0357016	1.2	0.639874	TMCO1
1	rs2790053	165737704	C	G	0.0347773	1.2	0.674651	TMCO1
1	rs4603103	165705788	C	G	0.0294685	1.2	0.704119	TMCO1
1	rs4537525	165711089	T	G	0.0291911	1.2	0.733311	TMCO1
1	rs6696454	165707923	T	C	0.0291554	1.2	0.762466	TMCO1
1	rs10800153	165713240	A	G	0.027868	1.2	0.790334	TMCO1
1	rs7552679	165709330	T	C	0.0278416	1.2	0.818176	TMCO1
1	rs10800154	165714742	C	G	0.0277943	1.2	0.84597	TMCO1
1	chr1:165718531:I	165718531	A	AT	0.0244939	1.2	0.870464	TMCO1
1	rs2790049	165743523	A	G	0.0144708	1.2	0.884935	TMCO1
1	rs7528177	165733100	A	G	0.0144316	1.2	0.899366	TMCO1
1	rs2251768	165738311	A	T	0.0143436	1.2	0.91371	TMCO1
1	rs2814471	165739598	C	T	0.0127759	1.2	0.926486	TMCO1
1	rs10918274	165714416	T	C	0.0125918	1.2	0.939077	TMCO1
1	rs10800155	165723770	A	G	0.0122745	1.2	0.951352	TMCO1
1	rs596169	219147419	A	G	0.058137	1.3	0.058137	MIR548F3
1	rs2725134	219132342	G	C	0.0570143	1.3	0.115151	MIR548F3
1	rs596820	219143806	A	G	0.0326188	1.3	0.14777	MIR548F3
1	rs715685	219127037	C	G	0.0309454	1.3	0.178716	MIR548F3
1	rs3885898	219126770	C	T	0.0305588	1.3	0.209274	MIR548F3
1	rs6691014	219127338	C	T	0.0301385	1.3	0.239413	MIR548F3
1	chr1:219207326:D	219207326	C	CAA	0.0296937	1.3	0.269107	MIR548F3
1	rs6667536	219215137	A	G	0.0282836	1.3	0.29739	MIR548F3
1	rs12068857	219154170	T	C	0.0277618	1.3	0.325152	MIR548F3
1	rs1764871	219182808	C	A	0.0259589	1.3	0.351111	MIR548F3
1	rs12061363	219174033	A	G	0.0252212	1.3	0.376332	MIR548F3
1	rs73111535	219222850	A	C	0.0247792	1.3	0.401111	MIR548F4
1	rs11118195	219175366	T	C	0.0242883	1.3	0.4254	MIR548F3
1	rs12087006	219203397	C	T	0.0242149	1.3	0.449614	MIR548F3
1	rs1700871	219182657	C	T	0.0240043	1.3	0.473619	MIR548F3
1	rs1700872	219182679	T	C	0.0240043	1.3	0.497623	MIR548F3
1	rs1700874	219182858	G	A	0.0239459	1.3	0.521569	MIR548F3
1	rs28438493	219173488	A	T	0.023432	1.3	0.545001	MIR548F3
1	rs589217	219127046	G	A	0.0226937	1.3	0.567695	MIR548F3
1	rs11118187	219156010	A	G	0.0226597	1.3	0.590354	MIR548F3
1	rs618205	219122393	T	A	0.0223016	1.3	0.612656	MIR548F3
1	rs6693640	219160601	A	C	0.0215695	1.3	0.634226	MIR548F3
1	rs6696616	219169426	T	G	0.020982	1.3	0.655208	MIR548F3
1	rs676386	219111758	C	G	0.0208817	1.3	0.676089	MIR548F3
1	rs6702023	219167752	G	C	0.02084	1.3	0.696929	MIR548F3
1	rs614017	219115665	T	A	0.0201336	1.3	0.717063	MIR548F3
1	rs10746381	219106550	G	A	0.0199259	1.3	0.736989	MIR548F3
1	chr1:219108110:D	219108110	C	CA	0.0187454	1.3	0.755734	MIR548F3
1	rs73103335	219111028	C	A	0.0180562	1.3	0.77379	MIR548F3
1	rs1700870	219181936	T	C	0.017295	1.3	0.791085	MIR548F3
1	chr1:219177366:D	219177366	C	CTCTTT	0.0172074	1.3	0.808293	MIR548F3
1	chr1:219183671:I	219183671	TG	T	0.0168926	1.3	0.825185	MIR548F3
1	chr1:219171209:D	219171209	G	GTA	0.0168759	1.3	0.842061	MIR548F3
1	rs7540811	219106316	A	C	0.0130704	1.3	0.855132	MIR548F3
1	rs659478	219113227	A	G	0.0124994	1.3	0.867631	MIR548F3
1	rs642053	219107206	C	T	0.0124067	1.3	0.880038	MIR548F3
1	rs75995975	219182998	T	C	0.0112327	1.3	0.89127	MIR548F3
1	rs6697647	219159834	G	A	0.0105013	1.3	0.901772	MIR548F3
1	rs10495119	219153142	C	T	0.00711397	1.3	0.908886	MIR548F3
1	chr1:219171207:D	219171207	A	ATG	0.00665052	1.3	0.915536	MIR548F3
1	rs659302	219112335	T	A	0.00277572	1.3	0.918312	MIR548F3
1	rs7541894	219327039	C	T	0.00272095	1.3	0.921033	LYPLAL1
1	rs12093892	219368348	T	G	0.00263264	1.3	0.923666	LYPLAL1
1	rs6701914	219360899	A	T	0.00256101	1.3	0.926227	LYPLAL1
1	rs7543820	219307899	A	G	0.00220873	1.3	0.928435	LYPLAL1
1	rs6657059	219332058	G	T	0.00218087	1.3	0.930616	LYPLAL1
1	rs12079503	219323278	C	T	0.00214722	1.3	0.932763	LYPLAL1
1	rs11118223	219317760	C	T	0.00210935	1.3	0.934873	LYPLAL1
1	rs7539768	219321179	G	T	0.00209857	1.3	0.936971	LYPLAL1
1	rs7523306	219320846	A	G	0.00209678	1.3	0.939068	LYPLAL1
1	rs58580269	219319818	A	G	0.002095	1.3	0.941163	LYPLAL1
1	rs7553226	219308549	T	C	0.00209146	1.3	0.943255	LYPLAL1
1	rs11118229	219333297	T	C	0.00208002	1.3	0.945335	LYPLAL1
1	chr1:219355578:D	219355578	G	GA	0.00204659	1.3	0.947381	LYPLAL1
1	rs6699816	219355789	G	A	0.00204073	1.3	0.949422	LYPLAL1
1	rs6659896	219365421	T	C	0.00186215	1.3	0.951284	LYPLAL1
2	rs115179432	33348679	G	A	0.446686	2.1	0.446686	LTBP1
2	rs75550549	33350586	G	A	0.245475	2.1	0.692161	LTBP1
2	rs116072427	33357096	C	G	0.103803	2.1	0.795964	LTBP1
2	rs115781177	33348494	G	A	0.100369	2.1	0.896333	LTBP1
2	rs116713089	33359565	A	G	0.0840904	2.1	0.980424	LTBP1
2	rs7426380	56095010	G	A	0.326612	2.2	0.326612	EFEMP1
2	rs4352264	56088277	T	C	0.103788	2.2	0.4304	…
2	rs7572523	56053095	G	A	0.089765	2.2	0.520165	…
2	rs1960050	56055869	C	T	0.0790353	2.2	0.5992	…
2	rs4672075	56043802	G	C	0.0727261	2.2	0.671926	…
2	rs4672074	56039510	G	A	0.0657219	2.2	0.737648	…
2	rs11125608	56095104	G	T	0.0382226	2.2	0.775871	EFEMP1
2	rs1346783	56040552	G	A	0.0354431	2.2	0.811314	…
2	chr2:56040474:I	56040474	GCTATTAT	G	0.0326569	2.2	0.843971	…
2	rs6751403	56053731	A	C	0.0297353	2.2	0.873706	…
2	rs140814039	56060038	C	T	0.0222739	2.2	0.89598	…
2	rs6545524	56043337	G	C	0.0219205	2.2	0.917901	…
2	rs6734652	56024899	A	G	0.018766	2.2	0.936667	…
2	rs1346790	56091871	T	C	0.0117244	2.2	0.948391	…
2	rs6749785	56049242	G	T	0.0109287	2.2	0.95932	…
2	rs6732795	69411517	C	A	0.0692292	2.3	0.0692292	ANTXR1
2	rs11126225	69413160	T	C	0.0619055	2.3	0.131135	ANTXR1
2	rs11884868	69645765	C	A	0.0224842	2.3	0.153619	NFU1
2	rs12474123	69634922	G	A	0.0202027	2.3	0.173822	NFU1
2	rs74847504	69639612	A	G	0.0127846	2.3	0.186606	NFU1
2	rs13422501	69673687	A	G	0.0123778	2.3	0.198984	…
2	rs6546514	69633751	G	A	0.0123336	2.3	0.211317	NFU1
2	rs12468870	69679537	G	C	0.0114289	2.3	0.222746	…
2	rs12328664	69675003	A	G	0.0112299	2.3	0.233976	…
2	rs4346430	69668802	A	G	0.0111841	2.3	0.24516	…
2	rs10208175	69634735	T	C	0.0109107	2.3	0.256071	NFU1
2	chr2:69633563:I	69633563	G	GA	0.0109046	2.3	0.266976	NFU1
2	rs6733537	69672151	A	G	0.010866	2.3	0.277842	…
2	rs10203815	69625001	A	G	0.0106318	2.3	0.288473	NFU1
2	rs6754935	69631572	T	C	0.0104645	2.3	0.298938	NFU1
2	rs6546486	69413892	T	A	0.0103553	2.3	0.309293	ANTXR1
2	rs10195051	69634073	C	T	0.00989125	2.3	0.319185	NFU1
2	rs13427243	69690187	A	G	0.00946606	2.3	0.328651	AAK1
2	rs6546515	69640378	T	C	0.00945885	2.3	0.338109	NFU1
2	rs6743444	69632245	G	A	0.00934795	2.3	0.347457	NFU1
2	rs6728752	69579450	T	A	0.00902309	2.3	0.35648	GFPT1
2	rs7585758	69630805	G	A	0.00896694	2.3	0.365447	NFU1
2	rs7592828	69625497	A	G	0.00893289	2.3	0.37438	NFU1
2	rs7571860	69621945	G	T	0.00891411	2.3	0.383294	…
2	rs10170036	69623136	A	G	0.00891411	2.3	0.392209	NFU1
2	rs4481034	69638485	A	G	0.00874219	2.3	0.400951	NFU1
2	rs7580642	69625638	T	C	0.0086389	2.3	0.40959	NFU1
2	rs10221903	69679500	A	G	0.00858379	2.3	0.418173	…
2	rs7608459	69687731	C	G	0.00840828	2.3	0.426582	AAK1
2	rs6546485	69413745	G	A	0.00832057	2.3	0.434902	ANTXR1
2	chr2:69630098:D	69630098	TTTCTC	T	0.00813962	2.3	0.443042	NFU1
2	rs6546510	69603084	C	T	0.00777777	2.3	0.45082	GFPT1
2	rs10190412	69627919	G	A	0.00771037	2.3	0.45853	NFU1
2	rs4555387	69630511	G	A	0.00769549	2.3	0.466226	NFU1
2	rs6739302	69624105	A	G	0.00762636	2.3	0.473852	NFU1
2	rs6738707	69613958	A	G	0.0073903	2.3	0.481242	GFPT1
2	rs10171799	69641524	G	C	0.00734239	2.3	0.488585	NFU1
2	rs6742733	69598556	T	A	0.00721422	2.3	0.495799	GFPT1
2	rs4078089	69605552	T	A	0.0071882	2.3	0.502987	GFPT1
2	rs7577689	69686286	A	G	0.00713684	2.3	0.510124	AAK1
2	chr2:69649746:D	69649746	AT	A	0.00711582	2.3	0.51724	NFU1
2	rs6747247	69603149	C	T	0.00711004	2.3	0.52435	GFPT1
2	rs10194966	69641366	A	G	0.00703604	2.3	0.531386	NFU1
2	rs10191300	69592940	C	T	0.00701433	2.3	0.5384	GFPT1
2	rs6739412	69624177	A	G	0.00690283	2.3	0.545303	NFU1
2	rs6546509	69602633	T	C	0.0068748	2.3	0.552178	GFPT1
2	rs10167510	69592884	A	G	0.00687148	2.3	0.559049	GFPT1
2	rs7578692	69593314	C	T	0.00686817	2.3	0.565917	GFPT1
2	chr2:69582540:I	69582540	T	TTTC	0.00669472	2.3	0.572612	GFPT1
2	rs5013338	69613418	C	T	0.00665391	2.3	0.579266	GFPT1
2	rs6725340	69613926	T	C	0.00653742	2.3	0.585803	GFPT1
2	rs7567358	69680435	G	A	0.00642855	2.3	0.592232	…
2	rs4362604	69630559	A	G	0.00641504	2.3	0.598647	NFU1
2	rs12713678	69683457	G	C	0.00627723	2.3	0.604924	…
2	rs10182682	69625157	C	T	0.00618722	2.3	0.611111	NFU1
2	rs7586596	69618575	A	G	0.00605838	2.3	0.61717	…
2	rs4535086	69621199	C	T	0.00604618	2.3	0.623216	…
2	rs6754855	69640536	G	T	0.00602488	2.3	0.629241	NFU1
2	rs10175692	69642970	G	T	0.00601574	2.3	0.635257	NFU1
2	chr2:69582523:I	69582523	T	TG	0.00598803	2.3	0.641245	GFPT1
2	rs7574839	69652459	C	T	0.00596674	2.3	0.647211	NFU1
2	rs6546518	69653341	C	A	0.00596674	2.3	0.653178	NFU1
2	rs13419122	69596192	T	C	0.00595501	2.3	0.659133	GFPT1
2	rs4355161	69639047	T	C	0.005893	2.3	0.665026	NFU1
2	rs6546505	69586293	A	C	0.0058907	2.3	0.670917	GFPT1
2	rs6720415	69614161	A	G	0.00586302	2.3	0.67678	GFPT1
2	rs6723472	69657569	C	T	0.00581653	2.3	0.682596	NFU1
2	rs6713769	69607377	A	G	0.00581477	2.3	0.688411	GFPT1
2	rs4473430	69582895	C	T	0.00572662	2.3	0.694138	GFPT1
2	rs9808023	69611485	C	T	0.00571345	2.3	0.699851	GFPT1
2	rs4549136	69576147	G	C	0.00569907	2.3	0.70555	GFPT1
2	rs6546513	69633382	A	T	0.00564123	2.3	0.711192	NFU1
2	rs7579871	69583422	G	A	0.0055569	2.3	0.716748	GFPT1
2	rs10172839	69629553	A	G	0.00552737	2.3	0.722276	NFU1
2	rs4452195	69600466	T	A	0.00544819	2.3	0.727724	GFPT1
2	rs10195277	69604218	C	T	0.00543313	2.3	0.733157	GFPT1
2	rs10175215	69577744	C	T	0.00538857	2.3	0.738546	GFPT1
2	rs4374413	69629145	A	C	0.00527043	2.3	0.743816	NFU1
2	rs13421152	69648324	A	G	0.00524617	2.3	0.749062	NFU1
2	rs6546503	69578292	T	G	0.00515179	2.3	0.754214	GFPT1
2	rs4353693	69600691	T	C	0.00508365	2.3	0.759298	GFPT1
2	rs13385161	69592661	A	T	0.00502075	2.3	0.764318	GFPT1
2	rs6546511	69615295	C	T	0.00499611	2.3	0.769315	…
2	rs6727392	69598243	C	T	0.00496271	2.3	0.774277	GFPT1
2	rs7581876	69687726	A	G	0.00493282	2.3	0.77921	AAK1
2	rs6724567	69585176	A	G	0.00472977	2.3	0.78394	GFPT1
2	rs6546504	69578656	G	A	0.00472175	2.3	0.788662	GFPT1
2	rs6724874	69592598	C	T	0.00467168	2.3	0.793333	GFPT1
2	rs7592803	69593393	T	C	0.00465614	2.3	0.797989	GFPT1
2	rs10200376	69591870	T	C	0.00464073	2.3	0.80263	GFPT1
2	rs6546512	69624374	G	A	0.00463051	2.3	0.807261	NFU1
2	rs6722492	69573029	T	C	0.00457532	2.3	0.811836	GFPT1
2	rs6713705	69579655	C	G	0.00456054	2.3	0.816397	GFPT1
2	rs6753031	69592333	A	G	0.00441886	2.3	0.820815	GFPT1
2	rs7589430	69594717	A	T	0.00436953	2.3	0.825185	GFPT1
2	rs4546050	69573273	T	C	0.00423127	2.3	0.829416	GFPT1
2	rs4340572	69568682	A	G	0.00416307	2.3	0.833579	GFPT1
2	rs6546517	69647241	A	G	0.00410697	2.3	0.837686	NFU1
2	rs4428054	69567341	C	T	0.00398938	2.3	0.841676	GFPT1
2	rs7424361	69562933	G	A	0.00390975	2.3	0.845585	GFPT1
2	chr2:69661270:I	69661270	C	CT	0.00388628	2.3	0.849472	NFU1
2	rs6755522	69561073	T	A	0.00385007	2.3	0.853322	GFPT1
2	rs4524165	69575823	G	C	0.00384681	2.3	0.857169	GFPT1
2	rs13429805	69580686	A	G	0.00384681	2.3	0.861015	GFPT1
2	rs7579556	69583298	C	G	0.0038371	2.3	0.864852	GFPT1
2	rs6546521	69654386	A	G	0.00374312	2.3	0.868596	NFU1
2	rs7582334	69550230	T	G	0.00371899	2.3	0.872315	GFPT1
2	rs13751	69549262	T	C	0.00366461	2.3	0.875979	GFPT1
2	rs6735037	69660104	C	A	0.0036163	2.3	0.879595	NFU1
2	rs2667	69552521	C	A	0.00357902	2.3	0.883174	GFPT1
2	rs7559850	69648520	C	T	0.00356545	2.3	0.88674	NFU1
2	rs10176366	69660841	A	C	0.00356275	2.3	0.890303	NFU1
2	rs7608909	69647119	G	A	0.00349683	2.3	0.8938	NFU1
2	rs4592895	69567984	G	A	0.00326772	2.3	0.897067	GFPT1
2	rs4369907	69571124	T	C	0.00326009	2.3	0.900327	GFPT1
2	rs10198150	69551011	T	C	0.0032428	2.3	0.90357	GFPT1
2	rs28694003	69548591	C	T	0.00322044	2.3	0.906791	GFPT1
2	rs10185336	69550652	G	A	0.00312771	2.3	0.909918	GFPT1
2	rs6705460	69612558	C	T	0.00312182	2.3	0.91304	GFPT1
2	rs12713677	69598826	G	A	0.00297322	2.3	0.916013	GFPT1
2	rs6757878	69623976	A	G	0.00293047	2.3	0.918944	NFU1
2	rs6728202	69598688	G	A	0.0028532	2.3	0.921797	GFPT1
2	rs7642	69547236	G	C	0.00276234	2.3	0.924559	GFPT1
2	rs4479469	69567676	G	T	0.00274284	2.3	0.927302	GFPT1
2	rs13398500	69661800	A	G	0.00270692	2.3	0.930009	NFU1
2	rs10221683	69679618	C	G	0.00270553	2.3	0.932715	…
2	chr2:69644623:D	69644623	AT	A	0.00270415	2.3	0.935419	NFU1
2	rs7579532	69550036	T	C	0.00257572	2.3	0.937994	GFPT1
2	rs13396883	69548320	C	T	0.00249584	2.3	0.94049	GFPT1
2	rs6546487	69414333	A	G	0.00242647	2.3	0.942917	ANTXR1
2	rs5017686	69622299	G	A	0.00241536	2.3	0.945332	…
2	rs6747567	69603264	G	C	0.00240437	2.3	0.947737	GFPT1
2	rs10194047	69528233	C	G	0.00234041	2.3	0.950077	…
2	rs55692468	153361375	T	G	0.0473993	2.4	0.0473993	FMNL2
2	rs11893683	153359260	T	G	0.0408994	2.4	0.0882987	FMNL2
2	rs11892232	153358329	A	G	0.0404099	2.4	0.128709	FMNL2
2	rs10173398	153354994	A	G	0.0316673	2.4	0.160376	FMNL2
2	rs6434068	153357541	G	C	0.0238138	2.4	0.18419	FMNL2
2	rs6714213	153357383	A	C	0.0225462	2.4	0.206736	FMNL2
2	rs4035882	153192636	A	C	0.0194587	2.4	0.226195	FMNL2
2	rs1579050	153364527	A	G	0.0186464	2.4	0.244841	FMNL2
2	rs13011152	153299001	G	A	0.0173473	2.4	0.262188	FMNL2
2	rs6713227	152827518	A	T	0.0164191	2.4	0.278607	CACNB4
2	rs12471646	152775308	G	A	0.0134276	2.4	0.292035	CACNB4
2	rs6434060	153349236	A	C	0.0125409	2.4	0.304576	FMNL2
2	rs4664585	153303041	G	A	0.0123088	2.4	0.316885	FMNL2
2	rs10432493	153315366	T	C	0.0121544	2.4	0.329039	FMNL2
2	rs6434061	153349283	A	G	0.0121118	2.4	0.341151	FMNL2
2	rs6434062	153349338	C	A	0.0121008	2.4	0.353252	FMNL2
2	rs10179418	153299943	C	A	0.0119102	2.4	0.365162	FMNL2
2	rs10432494	153315522	A	G	0.011287	2.4	0.376449	FMNL2
2	rs6433733	152821849	T	C	0.00987595	2.4	0.386325	CACNB4
2	rs6713348	153308471	A	G	0.00983017	2.4	0.396155	FMNL2
2	chr2:153317879:D	153317879	T	TA	0.00901389	2.4	0.405169	FMNL2
2	rs12693378	153348605	A	G	0.00864112	2.4	0.41381	FMNL2
2	rs2139419	152864208	C	T	0.00834924	2.4	0.422159	CACNB4
2	rs13027217	152868819	G	A	0.00805067	2.4	0.43021	CACNB4
2	rs6434059	153349165	C	T	0.00794407	2.4	0.438154	FMNL2
2	rs9288103	153323912	G	C	0.00755508	2.4	0.445709	FMNL2
2	rs7564060	152805877	C	A	0.00749539	2.4	0.453204	CACNB4
2	rs10166703	153323026	A	G	0.00743199	2.4	0.460636	FMNL2
2	rs7584000	153196112	T	G	0.00736986	2.4	0.468006	FMNL2
2	rs6734642	152806855	T	C	0.00724021	2.4	0.475246	CACNB4
2	rs10208254	152822710	A	G	0.00718631	2.4	0.482433	CACNB4
2	rs12479128	152822723	T	C	0.00718631	2.4	0.489619	CACNB4
2	rs1519712	152824560	G	A	0.00708566	2.4	0.496705	CACNB4
2	rs4311022	153198302	A	C	0.00701341	2.4	0.503718	FMNL2
2	rs6751763	152826605	C	T	0.00690629	2.4	0.510624	CACNB4
2	rs7583872	153195967	T	C	0.00686613	2.4	0.517491	FMNL2
2	chr2:152822785:I	152822785	C	CT	0.0067375	2.4	0.524228	CACNB4
2	chr2:152813964:D	152813964	GTAGGGTAAGGA	G	0.00664018	2.4	0.530868	CACNB4
2	rs17270332	152813861	A	G	0.00653907	2.4	0.537407	CACNB4
2	rs6708698	152826197	A	G	0.00642796	2.4	0.543835	CACNB4
2	rs11892859	153337038	G	A	0.00612933	2.4	0.549965	FMNL2
2	rs13009895	152868711	T	G	0.00610519	2.4	0.55607	CACNB4
2	rs55735460	152864958	G	A	0.00591718	2.4	0.561987	CACNB4
2	rs1519713	152824555	A	G	0.00577913	2.4	0.567766	CACNB4
2	rs7602165	152823322	A	G	0.0056436	2.4	0.57341	CACNB4
2	rs13034665	153194908	A	G	0.00554866	2.4	0.578958	FMNL2
2	rs12992504	152824230	T	C	0.00536542	2.4	0.584324	CACNB4
2	rs12472173	152836845	A	G	0.00526859	2.4	0.589592	CACNB4
2	rs7571637	152807966	C	A	0.0051799	2.4	0.594772	CACNB4
2	rs6755890	152827601	C	T	0.00517183	2.4	0.599944	CACNB4
2	rs12991039	153195334	T	C	0.00514581	2.4	0.60509	FMNL2
2	rs6433727	152818057	C	T	0.00511619	2.4	0.610206	CACNB4
2	rs7585215	152875162	C	T	0.00508504	2.4	0.615291	CACNB4
2	rs7585911	153194251	G	A	0.00504864	2.4	0.62034	FMNL2
2	rs2346204	153332159	A	C	0.00503916	2.4	0.625379	FMNL2
2	rs2003332	153192324	C	T	0.00503539	2.4	0.630414	FMNL2
2	rs6718430	152825656	G	A	0.0048914	2.4	0.635306	CACNB4
2	rs4494739	152870329	C	T	0.00488438	2.4	0.64019	CACNB4
2	rs7558481	152817193	G	C	0.00487737	2.4	0.645068	CACNB4
2	rs4471845	153334144	T	G	0.00485305	2.4	0.649921	FMNL2
2	rs6727592	152829689	T	A	0.00482561	2.4	0.654746	CACNB4
2	rs6736011	152875556	C	T	0.0046311	2.4	0.659377	CACNB4
2	rs5008216	153198489	G	A	0.00460809	2.4	0.663985	FMNL2
2	rs4613221	153334141	A	G	0.00449996	2.4	0.668485	FMNL2
2	rs952340	152796361	T	C	0.00436136	2.4	0.672847	CACNB4
2	rs7565405	152801743	T	C	0.00430874	2.4	0.677155	CACNB4
2	rs7584868	152792239	C	A	0.00422765	2.4	0.681383	CACNB4
2	rs7598593	152792321	A	G	0.00422765	2.4	0.685611	CACNB4
2	rs6725954	153193842	T	C	0.00420305	2.4	0.689814	FMNL2
2	chr2:153195708:I	153195708	A	AT	0.00418725	2.4	0.694001	FMNL2
2	rs7349251	152803129	T	C	0.00413246	2.4	0.698133	CACNB4
2	rs6744391	153334614	C	T	0.004006	2.4	0.702139	FMNL2
2	rs7606592	153347813	A	T	0.00400057	2.4	0.70614	FMNL2
2	rs3887026	153193270	T	G	0.00394724	2.4	0.710087	FMNL2
2	rs2002558	153193427	G	C	0.00394095	2.4	0.714028	FMNL2
2	rs6722740	153193698	A	C	0.00394095	2.4	0.717969	FMNL2
2	rs2003333	153192564	T	G	0.00386436	2.4	0.721834	FMNL2
2	rs12999503	153283775	A	G	0.00365545	2.4	0.725489	FMNL2
2	rs6756595	152839789	G	A	0.00362095	2.4	0.72911	CACNB4
2	rs6737006	153368175	T	A	0.00358224	2.4	0.732692	FMNL2
2	rs35953368	153189893	G	A	0.00336355	2.4	0.736056	…
2	rs6729612	152780167	C	T	0.00333179	2.4	0.739388	CACNB4
2	rs7590079	153369079	G	A	0.0033124	2.4	0.7427	FMNL2
2	rs6736639	153367861	G	A	0.00318133	2.4	0.745881	FMNL2
2	rs2881335	153256242	T	C	0.00311202	2.4	0.748993	FMNL2
2	rs35343813	152804175	C	T	0.00305698	2.4	0.75205	CACNB4
2	rs4146259	153363414	A	G	0.00304119	2.4	0.755091	FMNL2
2	rs6433754	152851171	G	A	0.00300313	2.4	0.758095	CACNB4
2	chr2:152772848:D	152772848	CTT	C	0.00280819	2.4	0.760903	CACNB4
2	rs12465422	152920126	T	C	0.00278848	2.4	0.763691	CACNB4
2	rs4524119	152778996	C	A	0.00273302	2.4	0.766424	CACNB4
2	rs10931150	153369892	A	G	0.0027201	2.4	0.769144	FMNL2
2	rs13011110	152845334	A	C	0.00264838	2.4	0.771793	CACNB4
2	rs1105617	152854034	T	A	0.00258482	2.4	0.774378	CACNB4
2	rs35374233	153184264	A	G	0.00250884	2.4	0.776886	…
2	rs956745	152775388	T	C	0.00249101	2.4	0.779377	CACNB4
2	rs147868265	153170673	G	A	0.00246299	2.4	0.78184	…
2	rs1401778	152876356	A	T	0.00245794	2.4	0.784298	CACNB4
2	rs1519708	152872455	A	G	0.00239834	2.4	0.786697	CACNB4
2	rs17326047	152905480	G	A	0.00237644	2.4	0.789073	CACNB4
2	rs6720927	152853865	G	A	0.00235957	2.4	0.791433	CACNB4
2	rs55860423	153197290	C	T	0.00231848	2.4	0.793751	FMNL2
2	rs6727569	152873157	C	T	0.00223136	2.4	0.795983	CACNB4
2	rs10208776	153323756	C	T	0.00222078	2.4	0.798203	FMNL2
2	rs4664508	152776208	T	G	0.00220051	2.4	0.800404	CACNB4
2	rs13009432	152894263	C	T	0.00217191	2.4	0.802576	CACNB4
2	rs12465272	152895519	T	G	0.00216695	2.4	0.804743	CACNB4
2	rs3892133	152854734	G	T	0.00216546	2.4	0.806908	CACNB4
2	rs55882252	153361700	T	C	0.00215782	2.4	0.809066	FMNL2
2	rs12617686	153351829	T	C	0.00211404	2.4	0.81118	FMNL2
2	rs7582644	152899395	C	T	0.00209647	2.4	0.813277	CACNB4
2	rs7592283	153344389	C	T	0.00207456	2.4	0.815351	FMNL2
2	rs62180804	153359512	G	T	0.00206944	2.4	0.817421	FMNL2
2	rs2881336	153351548	T	C	0.00205014	2.4	0.819471	FMNL2
2	rs34139080	152894381	C	G	0.00204474	2.4	0.821515	CACNB4
2	rs12471183	153366827	T	C	0.00199293	2.4	0.823508	FMNL2
2	chr2:153362951:D	153362951	ATATAG	A	0.00198007	2.4	0.825488	FMNL2
2	rs3811574	153346845	T	G	0.00197391	2.4	0.827462	FMNL2
2	rs55700223	152910372	G	T	0.00185303	2.4	0.829315	CACNB4
2	rs12693235	152924481	C	T	0.00182432	2.4	0.83114	CACNB4
2	rs17326118	152926261	G	T	0.00181392	2.4	0.832954	CACNB4
2	rs10179738	152964543	A	G	0.00180079	2.4	0.834754	…
2	rs10195380	153342552	C	G	0.00178913	2.4	0.836543	FMNL2
2	rs12616906	153336661	C	A	0.00167991	2.4	0.838223	FMNL2
2	rs12623070	153318339	C	T	0.00163758	2.4	0.839861	FMNL2
2	rs6736449	152869924	C	G	0.00162519	2.4	0.841486	CACNB4
2	rs2001435	152854687	A	C	0.00160479	2.4	0.843091	CACNB4
2	rs13027494	152868975	G	A	0.00159109	2.4	0.844682	CACNB4
2	rs17397935	152896468	A	G	0.00157112	2.4	0.846253	CACNB4
2	rs17326005	152896758	A	T	0.00154282	2.4	0.847796	CACNB4
2	rs10193625	153314204	C	T	0.00153846	2.4	0.849334	FMNL2
2	rs7587450	153276774	T	C	0.00143822	2.4	0.850773	FMNL2
2	rs13431460	152923187	C	T	0.00140147	2.4	0.852174	CACNB4
2	rs4664514	152837153	C	G	0.00139715	2.4	0.853571	CACNB4
2	rs2346206	153362979	G	A	0.00137931	2.4	0.854951	FMNL2
2	rs4608509	152895407	C	T	0.00133047	2.4	0.856281	CACNB4
2	rs7582231	152899057	C	T	0.00129845	2.4	0.85758	CACNB4
2	rs6757782	153278499	C	A	0.00126414	2.4	0.858844	FMNL2
2	rs10931146	153351710	C	G	0.0012377	2.4	0.860081	FMNL2
2	rs12476616	153173753	G	A	0.00122812	2.4	0.861309	…
2	rs2881188	152899274	C	T	0.00121934	2.4	0.862529	CACNB4
2	rs4664109	153294515	T	G	0.00121624	2.4	0.863745	FMNL2
2	rs4664586	153324071	T	C	0.00120102	2.4	0.864946	FMNL2
2	chr2:152765976:D	152765976	AC	A	0.0011927	2.4	0.866139	CACNB4
2	rs35060770	152893447	T	C	0.00118451	2.4	0.867323	CACNB4
2	rs17399080	153296094	C	G	0.00118335	2.4	0.868507	FMNL2
2	rs6759772	153322724	T	C	0.00117418	2.4	0.869681	FMNL2
2	rs6741737	152926830	C	T	0.00110161	2.4	0.870782	CACNB4
2	rs16831093	153276210	C	T	0.00107373	2.4	0.871856	FMNL2
2	rs4664078	152944778	T	C	0.00106332	2.4	0.872919	CACNB4
2	rs35662043	153275839	T	C	0.00106198	2.4	0.873981	FMNL2
2	rs1543197	152855428	T	C	0.00102685	2.4	0.875008	CACNB4
2	rs1878632	153323158	C	A	0.00098758	2.4	0.875996	FMNL2
2	chr2:153275664:D	153275664	A	AC	0.00098385	2.4	0.87698	FMNL2
2	rs7601047	153276836	G	A	0.000964984	2.4	0.877945	FMNL2
2	rs6433787	152881389	G	C	0.000951737	2.4	0.878896	CACNB4
2	rs2680981	152902958	G	C	0.000940247	2.4	0.879837	CACNB4
2	rs11686080	152863856	A	G	0.000937592	2.4	0.880774	CACNB4
2	rs1401780	152741725	T	C	0.000926828	2.4	0.881701	CACNB4
2	chr2:152939868:D	152939868	G	GAGGA	0.000925222	2.4	0.882626	CACNB4
2	rs2139421	152873994	G	A	0.000924581	2.4	0.883551	CACNB4
2	rs11682378	152864170	C	T	0.000918551	2.4	0.884469	CACNB4
2	rs56117902	153304730	A	C	0.000912305	2.4	0.885382	FMNL2
2	rs2461835	152741984	C	T	0.000908607	2.4	0.88629	CACNB4
2	rs7607621	152851729	T	C	0.000899815	2.4	0.88719	CACNB4
2	rs4664523	152912368	C	T	0.00089802	2.4	0.888088	CACNB4
2	rs35529845	152914878	C	T	0.000896235	2.4	0.888984	CACNB4
2	rs12995261	152882163	G	A	0.000892103	2.4	0.889877	CACNB4
2	rs4664112	153362927	C	T	0.000874897	2.4	0.890751	FMNL2
2	rs56111292	153190580	T	C	0.000874058	2.4	0.891626	…
2	rs2345638	152934302	A	C	0.000868511	2.4	0.892494	CACNB4
2	rs55983612	152916010	T	C	0.000864134	2.4	0.893358	CACNB4
2	rs16831082	153274118	T	C	0.000864134	2.4	0.894222	FMNL2
2	rs6747765	153304996	C	T	0.000850004	2.4	0.895072	FMNL2
2	rs4519464	153190535	T	A	0.000846364	2.4	0.895919	…
2	rs2102902	152904731	C	T	0.000826013	2.4	0.896745	CACNB4
2	rs12470410	152911035	A	T	0.000820926	2.4	0.897566	CACNB4
2	rs2345635	152958282	T	C	0.000812614	2.4	0.898378	…
2	rs55637779	153174130	G	A	0.000794795	2.4	0.899173	…
2	rs16831100	153277801	A	G	0.000791695	2.4	0.899965	FMNL2
2	rs36052741	152766888	A	T	0.000787535	2.4	0.900752	CACNB4
2	rs6729655	152767728	G	T	0.000787318	2.4	0.90154	CACNB4
2	rs78179867	153008936	G	A	0.000780858	2.4	0.90232	STAM2
2	rs12693222	152910610	C	G	0.000779581	2.4	0.9031	CACNB4
2	rs6748807	152740626	T	C	0.00077852	2.4	0.903879	CACNB4
2	chr2:153183258:D	153183258	CCT	C	0.000777886	2.4	0.904656	…
2	chr2:153195783:D	153195783	CA	C	0.000768929	2.4	0.905425	FMNL2
2	chr2:152989299:D	152989299	CTA	C	0.000760614	2.4	0.906186	STAM2
2	rs62176480	153014441	A	G	0.000756239	2.4	0.906942	STAM2
2	rs12693362	153290492	G	A	0.000751926	2.4	0.907694	FMNL2
2	rs62180799	153302108	G	A	0.000739146	2.4	0.908433	FMNL2
2	rs10930910	152930618	T	C	0.000735245	2.4	0.909169	CACNB4
2	rs57702516	152887461	T	C	0.00073085	2.4	0.909899	CACNB4
2	rs6758996	152886397	C	T	0.000727773	2.4	0.910627	CACNB4
2	rs6719674	152886363	T	C	0.000727413	2.4	0.911355	CACNB4
2	rs13427990	153348335	C	T	0.000719602	2.4	0.912074	FMNL2
2	rs2176740	152874230	A	C	0.000713531	2.4	0.912788	CACNB4
2	rs56313461	153165026	C	A	0.000702576	2.4	0.91349	…
2	rs10931079	153245487	G	A	0.000698958	2.4	0.914189	FMNL2
2	rs2345874	153251476	T	C	0.00069474	2.4	0.914884	FMNL2
2	rs12617139	153000337	A	T	0.000693935	2.4	0.915578	STAM2
2	rs6715634	153171206	C	T	0.000693293	2.4	0.916271	…
2	rs34006820	153283034	T	C	0.000692494	2.4	0.916964	FMNL2
2	rs6722774	152916802	G	T	0.000690106	2.4	0.917654	CACNB4
2	chr2:153024245:I	153024245	GA	G	0.000688369	2.4	0.918342	STAM2
2	rs6757207	153206886	T	C	0.000684146	2.4	0.919026	FMNL2
2	rs12693269	153010918	T	A	0.000683216	2.4	0.91971	STAM2
2	rs73012784	153269140	A	G	0.000680445	2.4	0.92039	FMNL2
2	rs7590207	153347871	T	C	0.000679681	2.4	0.92107	FMNL2
2	rs10427181	153023160	C	G	0.000674533	2.4	0.921744	STAM2
2	rs62176518	153021431	C	G	0.000671697	2.4	0.922416	STAM2
2	rs34839636	152871840	T	C	0.000668741	2.4	0.923085	CACNB4
2	rs6731625	153020612	G	A	0.000663789	2.4	0.923748	STAM2
2	rs13388095	153286715	G	A	0.000658215	2.4	0.924407	FMNL2
2	rs13416880	152868683	G	A	0.000650405	2.4	0.925057	CACNB4
2	rs6761178	153248943	A	G	0.000650405	2.4	0.925707	FMNL2
2	rs6746538	153249159	C	T	0.000647533	2.4	0.926355	FMNL2
2	rs12466663	153019020	G	A	0.000643082	2.4	0.926998	STAM2
2	chr2:152759213:D	152759213	TG	T	0.00064268	2.4	0.927641	CACNB4
2	rs28754536	152869743	A	G	0.000641083	2.4	0.928282	CACNB4
2	rs63501363	152738157	T	C	0.000636735	2.4	0.928919	NA
2	rs6650771	153009131	G	A	0.000633489	2.4	0.929552	STAM2
2	rs16831118	153290072	T	C	0.000633231	2.4	0.930185	FMNL2
2	rs4664536	153004385	A	C	0.000629901	2.4	0.930815	STAM2
2	rs10930913	152932287	T	A	0.000625232	2.4	0.93144	CACNB4
2	chr2:152893249:D	152893249	TA	T	0.000624732	2.4	0.932065	CACNB4
2	rs72864757	153021267	A	G	0.000622001	2.4	0.932687	STAM2
2	rs6738680	153024113	A	G	0.00061942	2.4	0.933307	STAM2
2	rs35871736	152893108	T	G	0.000616381	2.4	0.933923	CACNB4
2	rs1879136	152899345	C	T	0.000611236	2.4	0.934534	CACNB4
2	chr2:153317882:D	153317882	A	AC	0.000603193	2.4	0.935137	FMNL2
2	rs10930958	153009409	C	T	0.000602392	2.4	0.93574	STAM2
2	rs11694392	153280958	C	G	0.000583037	2.4	0.936323	FMNL2
2	rs73012774	153265529	C	G	0.000566389	2.4	0.936889	FMNL2
2	rs35802014	152871760	C	T	0.000560255	2.4	0.937449	CACNB4
2	rs7600282	152939547	T	C	0.00055381	2.4	0.938003	CACNB4
2	rs7592014	153043280	C	T	0.000550931	2.4	0.938554	…
2	rs12327907	152919055	G	A	0.000544918	2.4	0.939099	CACNB4
2	rs17398329	152996974	C	T	0.000542503	2.4	0.939642	STAM2
2	chr2:153280814:D	153280814	T	TG	0.000541527	2.4	0.940183	FMNL2
2	rs16831065	153257973	G	A	0.000538447	2.4	0.940722	FMNL2
2	rs3811576	153282544	T	G	0.0005361	2.4	0.941258	FMNL2
2	rs13421383	152879348	T	C	0.000535496	2.4	0.941793	CACNB4
2	rs11684450	153299488	G	A	0.000529877	2.4	0.942323	FMNL2
2	rs4664074	152886232	T	G	0.000528369	2.4	0.942851	CACNB4
2	rs17326761	153153005	C	T	0.000523579	2.4	0.943375	…
2	rs7607603	152874594	G	A	0.000521383	2.4	0.943896	CACNB4
2	rs7565396	152877234	A	G	0.000519692	2.4	0.944416	CACNB4
2	rs2345639	153031113	C	T	0.000517775	2.4	0.944934	STAM2
2	rs56187233	153176189	G	A	0.00051493	2.4	0.945449	…
2	rs7603232	152981383	C	T	0.00050707	2.4	0.945956	STAM2
2	rs6759036	153178499	A	G	0.000505262	2.4	0.946461	…
2	rs6742259	153037282	G	C	0.000502432	2.4	0.946964	…
2	rs10169448	152876919	A	G	0.000502136	2.4	0.947466	CACNB4
2	rs6727037	153292174	A	G	0.000493523	2.4	0.947959	FMNL2
2	rs12693210	152877068	A	G	0.000489521	2.4	0.948449	CACNB4
2	rs13394161	152765656	G	A	0.000489244	2.4	0.948938	CACNB4
2	rs7564177	152849625	T	G	0.000486896	2.4	0.949425	CACNB4
2	rs62174997	153151061	G	A	0.000478231	2.4	0.949903	…
2	chr2:153265544:D	153265544	A	AG	0.000476856	2.4	0.95038	FMNL2
2	rs1035673	218675533	T	C	0.11445	2.5	0.11445	TNS1
2	rs2571445	218683154	A	G	0.111615	2.5	0.226066	TNS1
2	rs3791979	218667372	T	C	0.100136	2.5	0.326202	TNS1
2	rs1035672	218675199	G	A	0.0930174	2.5	0.419219	TNS1
2	rs3088214	218667836	G	A	0.0915217	2.5	0.510741	TNS1
2	rs918950	218675144	G	A	0.0896421	2.5	0.600383	TNS1
2	rs1063281	218668732	C	T	0.0834903	2.5	0.683873	TNS1
2	rs12998823	218673765	C	T	0.0822824	2.5	0.766156	TNS1
2	rs2571461	218670945	T	G	0.0721683	2.5	0.838324	TNS1
2	rs2552520	218670771	C	T	0.067076	2.5	0.9054	TNS1
2	rs918949	218674697	C	T	0.036059	2.5	0.941459	TNS1
2	rs2161967	218680529	T	G	0.0273251	2.5	0.968784	TNS1
2	chr2:228143966:D	228143966	T	TTTG	0.158978	2.6	0.158978	COL4A3
2	rs62279162	228162280	G	T	0.11234	2.6	0.271318	COL4A3
2	rs57817160	228179238	A	G	0.110175	2.6	0.381493	COL4A3
2	rs62279163	228168099	A	C	0.0919951	2.6	0.473488	COL4A3
2	rs4305262	228174518	A	T	0.0821378	2.6	0.555626	COL4A3
2	rs4643535	228133809	G	A	0.0820438	2.6	0.637669	COL4A3
2	rs12471801	228171326	C	A	0.0785753	2.6	0.716245	COL4A3
2	rs59257065	228179328	T	C	0.0718965	2.6	0.788141	COL4A3
2	rs7606754	228135180	A	G	0.069135	2.6	0.857276	COL4A3
2	rs4608502	228134155	T	C	0.0471294	2.6	0.904406	COL4A3
2	rs10173844	228185809	A	G	0.0124174	2.6	0.916823	LOC654841
2	rs7572491	228220838	A	G	0.00990369	2.6	0.926727	MFF
2	rs61301974	228067086	A	T	0.00557464	2.6	0.932301	COL4A3
2	rs1950134	228062952	A	G	0.0051275	2.6	0.937429	COL4A3
2	rs8222	228222293	G	C	0.00451756	2.6	0.941946	MFF
2	rs58670479	228192473	T	G	0.0042429	2.6	0.946189	MFF
2	rs7573035	228221280	C	A	0.00405231	2.6	0.950242	MFF
2	rs7599762	238322885	G	C	0.276265	2.7	0.276265	COL6A3
2	rs2325812	238320780	C	G	0.0928492	2.7	0.369114	COL6A3
2	rs12476069	238321317	T	C	0.0872717	2.7	0.456385	COL6A3
2	rs2132782	238328414	T	C	0.0863357	2.7	0.542721	…
2	rs12992087	238324700	T	C	0.0662159	2.7	0.608937	…
2	rs2645781	238317393	A	T	0.0599724	2.7	0.668909	COL6A3
2	rs934946	239150598	T	C	0.0333919	2.7	0.702301	…
2	rs10929232	238321676	C	T	0.0322028	2.7	0.734504	COL6A3
2	rs2645773	238276845	G	A	0.0223371	2.7	0.756841	COL6A3
2	rs55641746	238273544	A	G	0.0184013	2.7	0.775242	COL6A3
2	rs35970577	238276662	G	T	0.0158275	2.7	0.79107	COL6A3
2	rs2645770	238274828	A	C	0.0126047	2.7	0.803675	COL6A3
2	rs4459687	239203368	T	C	0.0110436	2.7	0.814718	…
2	rs35943457	238118407	T	C	0.0106317	2.7	0.82535	…
2	rs61729843	238243375	T	C	0.00728114	2.7	0.832631	COL6A3
2	rs10439218	239206115	A	G	0.00630751	2.7	0.838939	…
2	rs13020998	238115996	G	T	0.00568993	2.7	0.844629	…
2	rs2645774	238277573	A	C	0.00561995	2.7	0.850249	COL6A3
2	chr2:238316783:D	238316783	A	ATCAT	0.00490543	2.7	0.855154	COL6A3
2	rs13032044	238115406	A	G	0.00456462	2.7	0.859719	…
2	rs35538733	238115703	G	T	0.00444312	2.7	0.864162	…
2	rs4663749	238329369	G	A	0.00419654	2.7	0.868358	…
2	rs2646260	238277795	G	A	0.00387312	2.7	0.872231	COL6A3
2	chr2:238316782:D	238316782	A	AATC	0.003835	2.7	0.876066	COL6A3
2	rs34843977	238317081	A	G	0.00355827	2.7	0.879625	COL6A3
2	rs72988103	238320002	G	T	0.00325004	2.7	0.882875	COL6A3
2	rs13015869	238115979	C	A	0.00320033	2.7	0.886075	…
2	rs2645772	238276385	G	A	0.00317155	2.7	0.889247	COL6A3
2	rs2645771	238276335	G	A	0.0031389	2.7	0.892385	COL6A3
2	rs13017153	238125331	T	C	0.00307596	2.7	0.895461	…
2	rs2645775	238278142	A	G	0.00285448	2.7	0.898316	COL6A3
2	rs34528985	238122398	T	C	0.00279401	2.7	0.90111	…
2	rs67746516	238162352	G	A	0.002474	2.7	0.903584	…
2	rs4542797	238166489	T	C	0.00230661	2.7	0.90589	…
2	rs1463796	238279462	C	T	0.00228212	2.7	0.908173	COL6A3
2	rs7571801	238159204	A	G	0.00224453	2.7	0.910417	…
2	rs35027306	238170258	C	T	0.00223894	2.7	0.912656	…
2	rs4530312	238153766	T	G	0.00217511	2.7	0.914831	…
2	rs4292046	238149704	G	C	0.00213125	2.7	0.916962	…
2	rs13431876	238316009	A	G	0.00202671	2.7	0.918989	COL6A3
2	rs7597442	238154929	C	A	0.00199442	2.7	0.920984	…
2	rs35167116	238139527	A	G	0.00188505	2.7	0.922869	…
2	rs35993812	238141943	A	G	0.00185381	2.7	0.924722	…
2	rs35416957	238129592	G	C	0.00184375	2.7	0.926566	…
2	rs4349293	238154472	G	A	0.00181098	2.7	0.928377	…
2	rs35115163	238136761	A	G	0.0017782	2.7	0.930155	…
2	rs56216960	238140763	A	C	0.00160579	2.7	0.931761	…
2	rs35535898	238158392	A	G	0.00147174	2.7	0.933233	…
2	rs56052307	238139174	A	G	0.00139429	2.7	0.934627	…
2	chr2:239276653:D	239276653	G	GTGTT	0.000738324	2.7	0.935366	TRAF3IP1
2	chr2:238177533:D	238177533	C	CT	0.000678694	2.7	0.936044	…
2	chr2:238306920:D	238306920	C	CAG	0.00067351	2.7	0.936718	COL6A3
2	rs10929229	238284718	G	A	0.000672841	2.7	0.937391	COL6A3
2	rs7576435	238138002	C	T	0.000666669	2.7	0.938057	…
2	rs12622093	238283605	A	G	0.00059056	2.7	0.938648	COL6A3
2	rs75315750	238170787	T	C	0.00046236	2.7	0.93911	…
2	rs3863910	238326433	T	C	0.000458057	2.7	0.939568	…
2	rs78055463	238170788	G	A	0.000415619	2.7	0.939984	…
2	rs11901587	238284482	A	G	0.00041408	2.7	0.940398	COL6A3
2	rs12052967	238299189	A	G	0.000400311	2.7	0.940798	COL6A3
2	rs67210443	238284521	A	G	0.000367316	2.7	0.941166	COL6A3
2	rs2271809	238449107	G	A	0.000366899	2.7	0.941532	MLPH
2	rs28444666	238114802	T	A	0.000355853	2.7	0.941888	…
2	rs74003110	238448188	T	C	0.000353499	2.7	0.942242	MLPH
2	rs7604315	238381729	G	C	0.000331696	2.7	0.942573	…
2	rs11891348	238440449	G	T	0.00031849	2.7	0.942892	MLPH
2	rs113517613	239229029	A	C	0.000315302	2.7	0.943207	TRAF3IP1
2	rs72981819	238169170	A	G	0.000304832	2.7	0.943512	…
2	rs6722471	238384046	G	A	0.000295997	2.7	0.943808	…
2	rs6431533	238169110	G	T	0.00026506	2.7	0.944073	…
2	rs62184818	238222796	T	C	0.000259335	2.7	0.944332	…
2	rs7606777	239123082	T	C	0.000254741	2.7	0.944587	…
2	rs3087553	238421349	C	A	0.000250443	2.7	0.944838	MLPH
2	rs13408361	238382899	G	A	0.000245735	2.7	0.945083	…
2	rs7569197	238383073	G	A	0.000245655	2.7	0.945329	…
2	rs7571898	238383028	C	T	0.00024504	2.7	0.945574	…
2	rs12465081	238401784	G	A	0.000240209	2.7	0.945814	MLPH
2	rs4663748	238325399	A	T	0.000239401	2.7	0.946054	…
2	rs77648388	238431832	C	G	0.000239083	2.7	0.946293	MLPH
2	rs4663745	238314327	G	C	0.000232988	2.7	0.946526	COL6A3
2	rs77180399	238442951	A	G	0.00022973	2.7	0.946756	MLPH
2	rs77380873	238426551	T	C	0.000228718	2.7	0.946984	MLPH
2	rs13426236	238447940	G	A	0.000215535	2.7	0.9472	MLPH
2	rs112996302	238431213	C	G	0.000211552	2.7	0.947411	MLPH
2	rs11888077	238424763	A	G	0.000210859	2.7	0.947622	MLPH
2	rs74478860	238437364	G	C	0.000204731	2.7	0.947827	MLPH
2	chr2:238427722:I	238427722	TTTTG	T	0.000204346	2.7	0.948031	MLPH
2	rs77789507	238440972	T	C	0.000204218	2.7	0.948235	MLPH
2	rs55919896	238428823	T	A	0.000198654	2.7	0.948434	MLPH
2	rs6724766	238413600	C	T	0.000197584	2.7	0.948632	MLPH
2	rs79785469	238423925	A	G	0.000195947	2.7	0.948828	MLPH
2	rs77287919	238432187	A	C	0.000195947	2.7	0.949024	MLPH
2	rs7561919	238435241	C	T	0.000195371	2.7	0.949219	MLPH
2	rs78856668	238438055	C	A	0.000191444	2.7	0.94941	MLPH
2	rs77194105	238436463	C	T	0.000190682	2.7	0.949601	MLPH
2	rs6715245	238445803	T	C	0.000189712	2.7	0.949791	MLPH
2	rs72620825	238381243	A	G	0.000187494	2.7	0.949978	…
2	rs7600317	238353513	A	G	0.000186049	2.7	0.950164	…
3	rs11710845	150065280	T	C	0.285188	3.1	0.285188	…
3	rs11710139	150059342	A	G	0.252833	3.1	0.53802	…
3	rs4681609	150063820	G	A	0.224162	3.1	0.762183	…
3	rs4681610	150064115	G	A	0.199821	3.1	0.962003	…
3	chr3:171989276:D	171989276	T	TTTG	0.88026	3.2	0.88026	FNDC3B
3	rs6800129	171996519	G	C	0.0596825	3.2	0.939942	FNDC3B
3	rs6445054	171992009	C	T	0.0289528	3.2	0.968895	FNDC3B
3	rs9853115	186131600	T	A	0.774491	3.3	0.774491	…
3	rs56233426	186128816	A	G	0.188758	3.3	0.96325	…
3	rs13076750	188059443	G	A	0.471057	3.4	0.471057	LPP
3	rs9877579	188058716	C	T	0.199854	3.4	0.670912	LPP
3	rs6787621	188066953	T	G	0.169686	3.4	0.840598	LPP
3	rs4132172	188061714	T	C	0.102156	3.4	0.942754	LPP
3	rs6771736	188066437	C	G	0.0463014	3.4	0.989055	LPP
4	rs28795989	7891545	A	G	0.0748286	4.1	0.0748286	AFAP1
4	rs28464089	7889957	C	A	0.0564565	4.1	0.131285	AFAP1
4	rs9330348	7883887	C	G	0.0420156	4.1	0.173301	AFAP1
4	rs28734123	7888412	G	A	0.0412777	4.1	0.214578	AFAP1
4	rs7687431	7889492	T	C	0.0403763	4.1	0.254955	AFAP1
4	rs7655918	7889301	A	G	0.0400488	4.1	0.295004	AFAP1
4	rs7663205	7889096	C	T	0.0399538	4.1	0.334957	AFAP1
4	rs13140108	7886532	C	T	0.0380166	4.1	0.372974	AFAP1
4	rs13151529	7885983	G	A	0.0377521	4.1	0.410726	AFAP1
4	rs7437984	7887588	T	C	0.0370489	4.1	0.447775	AFAP1
4	rs7441569	7887548	A	G	0.0366792	4.1	0.484454	AFAP1
4	rs34685551	7887463	C	A	0.0362744	4.1	0.520729	AFAP1
4	rs35661042	7887427	G	C	0.0361567	4.1	0.556885	AFAP1
4	rs28631205	7889631	A	G	0.0360837	4.1	0.592969	AFAP1
4	rs7437940	7887500	T	C	0.0359098	4.1	0.628879	AFAP1
4	rs28370977	7894414	T	G	0.0357239	4.1	0.664603	AFAP1
4	chr4:7889469:D	7889469	AG	A	0.033215	4.1	0.697818	AFAP1
4	rs28715921	7887974	T	C	0.0288639	4.1	0.726682	AFAP1
4	rs34984446	7889725	T	C	0.022113	4.1	0.748795	AFAP1
4	rs34505548	7889812	A	C	0.0191408	4.1	0.767935	AFAP1
4	rs34701321	7889792	T	G	0.0187213	4.1	0.786657	AFAP1
4	rs55937650	7888830	C	T	0.0181329	4.1	0.80479	AFAP1
4	rs1317111	7922502	C	T	0.015287	4.1	0.820077	AFAP1
4	rs2891928	7924802	G	C	0.00995038	4.1	0.830027	AFAP1
4	rs2385902	7921634	A	G	0.00927113	4.1	0.839298	AFAP1
4	rs2385901	7921718	C	G	0.00898375	4.1	0.848282	AFAP1
4	rs2385898	7921833	A	G	0.00770543	4.1	0.855987	AFAP1
4	rs2385900	7921777	A	G	0.00669084	4.1	0.862678	AFAP1
4	rs17770447	7903572	T	C	0.00563674	4.1	0.868315	AFAP1
4	rs28726254	7897682	C	G	0.00546331	4.1	0.873778	AFAP1
4	rs28489592	7897808	G	A	0.00473266	4.1	0.878511	AFAP1
4	rs1878325	7902838	T	A	0.00457877	4.1	0.88309	AFAP1
4	rs2385910	7903151	G	C	0.00438204	4.1	0.887472	AFAP1
4	rs34317049	7898044	C	T	0.00438007	4.1	0.891852	AFAP1
4	rs1320074	7904111	T	G	0.00399257	4.1	0.895844	AFAP1
4	rs1320075	7903244	C	A	0.00393735	4.1	0.899782	AFAP1
4	rs938604	7904363	G	A	0.00378178	4.1	0.903563	AFAP1
4	rs7694650	7903416	A	G	0.00344962	4.1	0.907013	AFAP1
4	rs6857814	7916540	G	A	0.00323692	4.1	0.91025	AFAP1
4	rs4627847	7922624	T	G	0.0032357	4.1	0.913486	AFAP1
4	chr4:7926618:D	7926618	C	CCT	0.00281976	4.1	0.916305	AFAP1
4	rs13435730	7923991	G	A	0.00278237	4.1	0.919088	AFAP1
4	rs28375300	7895209	A	G	0.00270949	4.1	0.921797	AFAP1
4	rs28681260	7896705	A	G	0.00259936	4.1	0.924397	AFAP1
4	rs6848540	7904779	T	A	0.00227965	4.1	0.926676	AFAP1
4	rs4696746	7904945	G	T	0.00220065	4.1	0.928877	AFAP1
4	rs6846317	7916615	C	T	0.00174883	4.1	0.930626	AFAP1
4	rs28752120	7891211	T	C	0.00154113	4.1	0.932167	AFAP1
4	rs28438948	7860812	T	C	0.001352	4.1	0.933519	AFAP1
4	rs34310670	7904765	G	C	0.00127854	4.1	0.934798	AFAP1
4	rs62290561	7906329	C	T	0.00122831	4.1	0.936026	AFAP1
4	rs34179701	7916182	C	T	0.00122029	4.1	0.937246	AFAP1
4	rs6829680	7912333	A	G	0.00118042	4.1	0.938427	AFAP1
4	rs6855532	7908237	T	C	0.00117666	4.1	0.939603	AFAP1
4	rs4696778	7919308	G	C	0.00116625	4.1	0.940769	AFAP1
4	rs4696779	7919375	C	T	0.00116625	4.1	0.941936	AFAP1
4	rs7663026	7889068	T	C	0.00114087	4.1	0.943077	AFAP1
4	rs13139805	7917053	C	A	0.00112723	4.1	0.944204	AFAP1
4	rs7686202	7898577	C	T	0.00111644	4.1	0.94532	AFAP1
4	rs62290571	7914061	T	C	0.0011142	4.1	0.946434	AFAP1
4	rs59521811	7909772	C	T	0.00110612	4.1	0.947541	AFAP1
4	rs61742221	7857230	T	C	0.00110432	4.1	0.948645	AFAP1
4	rs55844411	7915552	C	T	0.0010835	4.1	0.949728	AFAP1
4	rs62289320	7863995	C	G	0.00103628	4.1	0.950765	AFAP1
4	rs17527016	111963719	T	C	0.921706	4.2	0.921706	…
4	rs13126426	111960374	C	T	0.00162865	4.2	0.923334	…
4	rs227898	112803707	C	T	0.000880003	4.2	0.924214	…
4	rs7656964	112833654	T	A	0.000664187	4.2	0.924879	…
4	rs76379215	112748028	A	C	0.000422403	4.2	0.925301	…
4	chr4:112701055:I	112701055	GT	G	0.000398172	4.2	0.925699	…
4	rs28897175	112891391	G	A	0.000255357	4.2	0.925954	…
4	rs227904	112829702	T	C	0.000153518	4.2	0.926108	…
4	rs113024973	112013412	T	C	0.000126496	4.2	0.926234	…
4	rs13132825	111144766	T	G	0.000121374	4.2	0.926356	…
4	rs7678991	112847457	C	T	0.000120409	4.2	0.926476	…
4	chr4:112719977:D	112719977	AAAG	A	0.00011267	4.2	0.926589	…
4	chr4:112719978:D	112719978	AAG	A	0.0001124	4.2	0.926701	…
4	rs147693535	111341560	G	T	0.000109695	4.2	0.926811	…
4	rs79575658	112653007	T	G	0.00010898	4.2	0.92692	…
4	rs116402762	111321182	G	T	0.000105918	4.2	0.927026	…
4	rs80174142	111275367	C	G	0.000103423	4.2	0.927129	…
4	rs326882	112728127	G	A	0.00010335	4.2	0.927233	…
4	rs384764	112765309	C	A	0.000102767	4.2	0.927335	…
4	rs227892	112838537	C	T	9.64698e-05	4.2	0.927432	…
4	rs185696739	111796518	T	G	9.2969e-05	4.2	0.927525	…
4	rs326837	112724117	G	A	9.23222e-05	4.2	0.927617	…
4	rs227890	112837193	A	G	9.13583e-05	4.2	0.927709	…
4	rs75649690	111280384	A	G	9.09528e-05	4.2	0.9278	…
4	rs111833701	111407140	G	A	8.771e-05	4.2	0.927887	ENPEP
4	rs7682184	112868938	C	G	8.67861e-05	4.2	0.927974	…
4	rs17627050	111987764	C	T	8.18469e-05	4.2	0.928056	…
4	rs966055	112722748	C	T	8.15155e-05	4.2	0.928137	…
4	chr4:112725043:I	112725043	TG	T	8.12281e-05	4.2	0.928219	…
4	rs167209	112000771	A	G	8.00437e-05	4.2	0.928299	…
4	rs6816991	112721069	C	T	7.82222e-05	4.2	0.928377	…
4	rs56280650	111452312	C	T	7.59553e-05	4.2	0.928453	ENPEP
4	rs72672236	111992001	T	A	7.56102e-05	4.2	0.928528	…
4	rs504192	111847722	G	A	7.46635e-05	4.2	0.928603	…
4	rs11932388	112728601	C	G	7.42171e-05	4.2	0.928677	…
4	rs722052	112845980	G	A	7.37611e-05	4.2	0.928751	…
4	chr4:111990033:I	111990033	GT	G	7.2495e-05	4.2	0.928824	…
4	rs74418880	111385905	A	G	7.12954e-05	4.2	0.928895	…
4	chr4:112840674:D	112840674	C	CCT	7.10436e-05	4.2	0.928966	…
4	rs9992565	112857567	T	C	6.8517e-05	4.2	0.929034	…
4	rs227891	112837348	T	C	6.83419e-05	4.2	0.929103	…
4	rs1460981	112726182	T	A	6.7353e-05	4.2	0.92917	…
4	rs80036413	112010740	A	G	6.72108e-05	4.2	0.929237	…
4	rs366334	112764190	T	C	6.66621e-05	4.2	0.929304	…
4	rs72672233	111991475	A	G	6.32168e-05	4.2	0.929367	…
4	rs114878668	111358921	T	C	6.31282e-05	4.2	0.92943	…
4	rs393962	112764361	C	A	6.31059e-05	4.2	0.929493	…
4	rs78413935	112000664	A	G	6.30507e-05	4.2	0.929557	…
4	chr4:112764729:D	112764729	AC	A	6.28749e-05	4.2	0.929619	…
4	rs10034202	112886785	G	C	6.22474e-05	4.2	0.929682	…
4	rs35418758	112011125	A	C	6.21088e-05	4.2	0.929744	…
4	rs2189711	112846459	A	C	6.18444e-05	4.2	0.929806	…
4	rs72672232	111991274	A	G	6.05425e-05	4.2	0.929866	…
4	rs56080960	111111078	G	A	6.04329e-05	4.2	0.929927	ELOVL6
4	rs12508241	112892363	A	T	6.03931e-05	4.2	0.929987	…
4	rs4834077	112863639	T	A	6.03039e-05	4.2	0.930047	…
4	rs326884	112726277	T	C	6.02348e-05	4.2	0.930108	…
4	rs886567	112881725	G	A	5.96884e-05	4.2	0.930167	…
4	rs227889	112835950	G	T	5.91446e-05	4.2	0.930226	…
4	rs7678220	112833361	T	C	5.79036e-05	4.2	0.930284	…
4	rs67610328	111258762	G	A	5.72671e-05	4.2	0.930342	…
4	rs227903	112828573	A	G	5.72236e-05	4.2	0.930399	…
4	rs1701373	112764525	C	T	5.65375e-05	4.2	0.930455	…
4	chr4:112759278:I	112759278	C	CTA	5.56099e-05	4.2	0.930511	…
4	rs60531245	111984770	T	G	5.53116e-05	4.2	0.930566	…
4	rs406780	112764214	A	G	5.50884e-05	4.2	0.930621	…
4	rs2199342	112762156	T	C	5.49777e-05	4.2	0.930676	…
4	rs1613788	112764985	A	T	5.45477e-05	4.2	0.930731	…
4	rs576675	111858877	C	A	5.43396e-05	4.2	0.930785	…
4	chr4:111149647:I	111149647	TAAAC	T	5.39142e-05	4.2	0.930839	…
4	chr4:112891476:I	112891476	TAC	T	5.35929e-05	4.2	0.930893	…
4	rs377426	112762836	G	T	5.32545e-05	4.2	0.930946	…
4	rs438883	112762839	A	G	5.31889e-05	4.2	0.930999	…
4	rs440381	112763862	T	C	5.30583e-05	4.2	0.931052	…
4	rs59166867	111863509	A	G	5.29356e-05	4.2	0.931105	…
4	rs17587852	111869009	G	C	5.26001e-05	4.2	0.931158	…
4	rs12501968	111865757	A	T	5.25082e-05	4.2	0.93121	…
4	chr4:112874744:D	112874744	T	TTTC	5.24799e-05	4.2	0.931263	…
4	rs17626319	111865993	C	T	5.24659e-05	4.2	0.931315	…
4	rs62337380	111866991	G	A	5.24518e-05	4.2	0.931368	…
4	rs2219604	112762050	C	T	5.24448e-05	4.2	0.93142	…
4	rs62337381	111868799	T	C	5.21237e-05	4.2	0.931472	…
4	chr4:111874597:D	111874597	C	CAA	5.16577e-05	4.2	0.931524	…
4	rs17652278	112750892	T	A	5.16442e-05	4.2	0.931575	…
4	rs499905	111911023	T	C	5.13817e-05	4.2	0.931627	…
4	rs2214614	112889914	T	C	5.0899e-05	4.2	0.931678	…
4	rs151300518	111461922	T	C	5.05812e-05	4.2	0.931728	ENPEP
4	rs13105552	111149647	C	T	5.04657e-05	4.2	0.931779	…
4	rs2219603	112762109	A	G	5.03127e-05	4.2	0.931829	…
4	chr4:111983392:D	111983392	A	AG	5.02935e-05	4.2	0.931879	…
4	rs444639	112750819	G	A	4.99411e-05	4.2	0.931929	…
4	rs7660371	112751176	T	C	4.99162e-05	4.2	0.931979	…
4	rs17044047	112765026	A	G	4.97672e-05	4.2	0.932029	…
4	rs28617419	112920685	A	G	4.95335e-05	4.2	0.932079	…
4	rs12649917	111983227	A	G	4.89667e-05	4.2	0.932128	…
4	rs76999938	112003987	A	T	4.87892e-05	4.2	0.932176	…
4	rs34072616	111580147	T	G	4.87185e-05	4.2	0.932225	…
4	rs326842	112746048	A	T	4.85432e-05	4.2	0.932274	…
4	rs9307376	112870136	T	C	4.81685e-05	4.2	0.932322	…
4	rs6852381	112876556	T	A	4.81001e-05	4.2	0.93237	…
4	rs2169269	112765481	T	A	4.77728e-05	4.2	0.932418	…
4	rs326860	112753826	G	T	4.76334e-05	4.2	0.932465	…
4	rs370439	112766132	T	A	4.75779e-05	4.2	0.932513	…
4	rs72890226	111325664	A	G	4.73028e-05	4.2	0.93256	…
4	rs76246332	112002905	C	T	4.72211e-05	4.2	0.932607	…
4	rs28632026	111871746	C	T	4.69886e-05	4.2	0.932654	…
4	chr4:112750792:D	112750792	TA	T	4.69456e-05	4.2	0.932701	…
4	rs62337394	111958889	T	C	4.69349e-05	4.2	0.932748	…
4	rs138966670	111998949	G	A	4.67748e-05	4.2	0.932795	…
4	rs170584	112844013	A	G	4.6574e-05	4.2	0.932842	…
4	rs1448816	111483003	G	A	4.65582e-05	4.2	0.932888	ENPEP
4	rs326851	112760875	G	A	4.65372e-05	4.2	0.932935	…
4	rs141696496	112001406	C	T	4.65319e-05	4.2	0.932981	…
4	chr4:112757820:I	112757820	T	TTA	4.63908e-05	4.2	0.933028	…
4	rs326854	112760702	C	G	4.62921e-05	4.2	0.933074	…
4	rs326849	112761208	A	C	4.60758e-05	4.2	0.93312	…
4	rs481854	111854431	T	C	4.58974e-05	4.2	0.933166	…
4	rs227897	112842885	A	T	4.58467e-05	4.2	0.933212	…
4	rs113473168	111997304	A	C	4.57811e-05	4.2	0.933257	…
4	rs326850	112761160	C	T	4.56755e-05	4.2	0.933303	…
4	rs11940180	111861806	G	A	4.56205e-05	4.2	0.933349	…
4	rs10005633	111861487	C	T	4.53132e-05	4.2	0.933394	…
4	rs326852	112760745	C	G	4.51467e-05	4.2	0.933439	…
4	rs397045	112763927	T	C	4.51273e-05	4.2	0.933484	…
4	rs4834076	112863569	A	G	4.50593e-05	4.2	0.933529	…
4	rs326859	112753889	G	A	4.49192e-05	4.2	0.933574	…
4	rs12374301	111867426	C	T	4.48376e-05	4.2	0.933619	…
4	rs10004479	111866337	C	T	4.47993e-05	4.2	0.933664	…
4	rs1468225	111868539	G	A	4.47802e-05	4.2	0.933709	…
4	rs1468227	111869115	G	T	4.47659e-05	4.2	0.933754	…
4	rs6821567	111870044	G	C	4.47659e-05	4.2	0.933798	…
4	rs557785	111462203	A	C	4.46944e-05	4.2	0.933843	ENPEP
4	rs1547934	111862292	T	C	4.46233e-05	4.2	0.933888	…
4	rs11947434	111872334	C	A	4.44583e-05	4.2	0.933932	…
4	rs10004398	111875259	A	G	4.44115e-05	4.2	0.933976	…
4	rs503630	111857191	T	G	4.4281e-05	4.2	0.934021	…
4	rs326846	112748588	A	G	4.37996e-05	4.2	0.934065	…
4	rs326856	112759427	T	C	4.34637e-05	4.2	0.934108	…
4	rs227387	112749063	G	T	4.34061e-05	4.2	0.934151	…
4	rs61525	112828830	A	T	4.30817e-05	4.2	0.934195	…
4	rs10023485	112893651	G	T	4.29562e-05	4.2	0.934237	…
4	rs2723286	111583334	T	C	4.26484e-05	4.2	0.93428	…
4	rs326866	112739250	G	A	4.25134e-05	4.2	0.934323	…
4	rs398820	112765187	G	A	4.24883e-05	4.2	0.934365	…
4	rs139037712	111993879	C	T	4.24673e-05	4.2	0.934408	…
4	rs146485914	112071635	C	T	4.24045e-05	4.2	0.93445	…
4	chr4:112871685:D	112871685	G	GTCTA	4.23378e-05	4.2	0.934492	…
4	rs326853	112760715	A	G	4.22879e-05	4.2	0.934535	…
4	rs2351026	112758643	C	T	4.22258e-05	4.2	0.934577	…
4	rs9799499	112890414	A	G	4.21392e-05	4.2	0.934619	…
4	rs2126110	112765509	A	T	4.18416e-05	4.2	0.934661	…
4	rs326855	112759436	T	C	4.17932e-05	4.2	0.934703	…
4	rs421160	112765404	T	G	4.13006e-05	4.2	0.934744	…
4	rs4834121	112918497	G	A	4.1281e-05	4.2	0.934785	…
4	chr4:111862614:D	111862614	T	TCAGA	4.09366e-05	4.2	0.934826	…
4	rs4833336	112890041	C	T	4.08716e-05	4.2	0.934867	…
4	rs532748	111856344	A	T	4.07764e-05	4.2	0.934908	…
4	rs431275	112832320	A	C	4.07196e-05	4.2	0.934949	…
4	rs1982359	111571295	A	G	4.06667e-05	4.2	0.934989	…
4	rs7682154	112751212	A	G	4.05991e-05	4.2	0.93503	…
4	rs2723291	111574191	G	A	4.0584e-05	4.2	0.93507	…
4	rs10000352	111863645	A	G	4.04757e-05	4.2	0.935111	…
4	rs227906	112830162	T	G	4.01e-05	4.2	0.935151	…
4	rs326862	112752357	A	G	4.00927e-05	4.2	0.935191	…
4	rs11943026	111872144	G	T	3.99154e-05	4.2	0.935231	…
4	rs326871	112735495	C	A	3.9797e-05	4.2	0.935271	…
4	rs34642038	111580237	A	T	3.95523e-05	4.2	0.93531	…
4	rs1037237	111583237	C	T	3.95523e-05	4.2	0.93535	…
4	rs326857	112757999	T	C	3.94156e-05	4.2	0.935389	…
4	rs2723295	111571510	A	T	3.93564e-05	4.2	0.935429	…
4	rs77807740	110968832	A	G	3.91663e-05	4.2	0.935468	…
4	rs526304	111823601	C	T	3.9108e-05	4.2	0.935507	…
4	rs326865	112751782	T	C	3.90294e-05	4.2	0.935546	…
4	rs7698483	112859578	A	G	3.89954e-05	4.2	0.935585	…
4	rs1982360	111571042	T	C	3.8992e-05	4.2	0.935624	…
4	rs2595095	111574829	G	T	3.89005e-05	4.2	0.935663	…
4	rs227896	112842617	T	A	3.88634e-05	4.2	0.935702	…
4	rs36139568	112069915	G	C	3.88062e-05	4.2	0.93574	…
4	rs1147590	111857749	G	T	3.87526e-05	4.2	0.935779	…
4	rs1037238	111580849	C	T	3.86491e-05	4.2	0.935818	…
4	rs227905	112830029	G	A	3.85035e-05	4.2	0.935856	…
4	rs17441474	111801285	G	A	3.83299e-05	4.2	0.935895	…
4	rs6533587	112914625	A	G	3.82777e-05	4.2	0.935933	…
4	rs1448797	111586468	A	G	3.82713e-05	4.2	0.935971	…
4	rs326848	112761568	C	T	3.82421e-05	4.2	0.936009	…
4	rs326845	112747919	A	G	3.82098e-05	4.2	0.936048	…
4	rs2016740	112880414	T	C	3.81968e-05	4.2	0.936086	…
4	rs417889	112762531	A	T	3.81291e-05	4.2	0.936124	…
4	rs2723294	111571817	C	T	3.81099e-05	4.2	0.936162	…
4	rs28565970	112872906	C	A	3.78171e-05	4.2	0.9362	…
4	rs9996626	112874430	C	T	3.78045e-05	4.2	0.936238	…
4	rs6533586	112914585	T	C	3.77479e-05	4.2	0.936276	…
4	rs3850482	112914966	C	A	3.77322e-05	4.2	0.936313	…
4	rs28760370	112867732	A	T	3.77041e-05	4.2	0.936351	…
4	rs2189210	111859936	T	C	3.76666e-05	4.2	0.936389	…
4	rs1823291	111586963	G	A	3.76323e-05	4.2	0.936426	…
4	chr4:112765284:D	112765284	TATA	T	3.7626e-05	4.2	0.936464	…
4	rs877936	112880868	G	C	3.75608e-05	4.2	0.936501	…
4	rs2595094	111577494	G	A	3.75453e-05	4.2	0.936539	…
4	rs4834100	112895057	C	G	3.74343e-05	4.2	0.936576	…
4	rs17627526	112915456	C	T	3.74281e-05	4.2	0.936614	…
4	rs35323363	111580136	A	G	3.73453e-05	4.2	0.936651	…
4	rs3850483	112915305	A	G	3.73209e-05	4.2	0.936689	…
4	rs326843	112746522	A	G	3.7148e-05	4.2	0.936726	…
4	rs1448819	111570145	A	T	3.71058e-05	4.2	0.936763	…
4	rs112478632	111981044	A	G	3.70369e-05	4.2	0.9368	…
4	rs994978	111552398	T	C	3.64181e-05	4.2	0.936836	PITX2
4	rs28362027	112849012	G	A	3.61646e-05	4.2	0.936872	…
4	rs1982361	111560423	C	T	3.61448e-05	4.2	0.936909	PITX2
4	rs169928	111994200	T	A	3.60634e-05	4.2	0.936945	…
4	rs1989207	112915987	T	C	3.60605e-05	4.2	0.936981	…
4	chr4:111858848:D	111858848	G	GT	3.59044e-05	4.2	0.937017	…
4	rs326844	112747350	C	A	3.58601e-05	4.2	0.937052	…
4	rs2595096	111574347	T	C	3.5849e-05	4.2	0.937088	…
4	chr4:112572700:I	112572700	GA	G	3.58186e-05	4.2	0.937124	…
4	rs56355262	112572701	A	T	3.58186e-05	4.2	0.93716	…
4	rs326868	112738238	C	T	3.58049e-05	4.2	0.937196	…
4	rs187003432	112882650	G	T	3.57911e-05	4.2	0.937231	…
4	rs4834123	112918785	T	C	3.57444e-05	4.2	0.937267	…
4	rs1823290	111586978	T	A	3.56924e-05	4.2	0.937303	…
4	rs3910431	112917088	A	C	3.5676e-05	4.2	0.937339	…
4	rs2595104	111553133	T	G	3.56596e-05	4.2	0.937374	PITX2
4	rs75292713	111216632	T	C	3.56106e-05	4.2	0.93741	…
4	chr4:112765174:I	112765174	A	AC	3.55916e-05	4.2	0.937445	…
4	rs432516	112757822	G	A	3.55455e-05	4.2	0.937481	…
4	rs398134	112757824	T	G	3.55455e-05	4.2	0.937517	…
4	rs159484	111995627	G	A	3.54565e-05	4.2	0.937552	…
4	rs213582	111994268	G	A	3.54029e-05	4.2	0.937587	…
4	rs28455934	112917562	G	A	3.53547e-05	4.2	0.937623	…
4	rs2595100	111556430	T	C	3.53094e-05	4.2	0.937658	PITX2
4	rs326841	112744834	T	C	3.51822e-05	4.2	0.937693	…
4	rs438388	112831922	T	C	3.51427e-05	4.2	0.937728	…
4	rs213581	111994430	T	C	3.51348e-05	4.2	0.937764	…
4	rs213580	111994512	G	A	3.51348e-05	4.2	0.937799	…
4	rs3931671	112867575	A	T	3.50849e-05	4.2	0.937834	…
4	rs2723288	111581402	A	C	3.50587e-05	4.2	0.937869	…
4	rs2595102	111585737	G	T	3.49079e-05	4.2	0.937904	…
4	rs6814452	111994005	T	C	3.48305e-05	4.2	0.937939	…
4	rs6854009	112871103	G	A	3.45074e-05	4.2	0.937973	…
4	rs10857016	112917889	C	A	3.44172e-05	4.2	0.938007	…
4	rs751597	111593676	T	C	3.43051e-05	4.2	0.938042	…
4	rs2739206	111554709	G	C	3.42656e-05	4.2	0.938076	PITX2
4	rs2595103	111554499	G	A	3.42064e-05	4.2	0.93811	PITX2
4	chr4:111862615:D	111862615	C	CAGAT	3.42064e-05	4.2	0.938144	…
4	chr4:111581628:D	111581628	AC	A	3.41132e-05	4.2	0.938179	…
4	rs2595109	111585047	G	A	3.40936e-05	4.2	0.938213	…
4	rs2723324	111557020	A	G	3.39311e-05	4.2	0.938247	PITX2
4	rs2723321	111554999	A	G	3.38397e-05	4.2	0.93828	PITX2
4	rs2122076	111590244	C	T	3.37847e-05	4.2	0.938314	…
4	chr4:112744534:I	112744534	C	CT	3.37584e-05	4.2	0.938348	…
4	rs58930658	111985870	T	A	3.3718e-05	4.2	0.938382	…
4	rs56805755	111985871	T	G	3.3718e-05	4.2	0.938415	…
4	rs565086	111856148	A	G	3.36611e-05	4.2	0.938449	…
4	rs326840	112743033	T	C	3.35645e-05	4.2	0.938483	…
4	chr4:111472308:D	111472308	C	CA	3.34639e-05	4.2	0.938516	ENPEP
4	rs326861	112752386	A	G	3.33871e-05	4.2	0.93855	…
4	rs28676575	112877090	G	C	3.33548e-05	4.2	0.938583	…
4	rs2739204	111557260	A	T	3.33317e-05	4.2	0.938616	PITX2
4	rs13132316	112237469	A	T	3.32167e-05	4.2	0.938649	…
4	rs4535389	111859632	A	G	3.30348e-05	4.2	0.938682	…
4	rs326864	112751789	G	T	3.30348e-05	4.2	0.938715	…
4	rs326863	112751814	A	C	3.30348e-05	4.2	0.938749	…
4	rs58439807	111982765	C	T	3.30123e-05	4.2	0.938782	…
4	rs159439	111984518	T	G	3.29898e-05	4.2	0.938815	…
4	rs13107428	112874959	T	C	3.29898e-05	4.2	0.938848	…
4	rs6843617	111595776	G	A	3.29448e-05	4.2	0.93888	…
4	rs66504236	112920227	G	A	3.25254e-05	4.2	0.938913	…
4	rs326869	112736368	A	G	3.25037e-05	4.2	0.938945	…
4	rs2087146	112086252	G	C	3.22246e-05	4.2	0.938978	…
4	rs326858	112757601	G	A	3.21822e-05	4.2	0.93901	…
4	rs17042550	111877392	A	C	3.20979e-05	4.2	0.939042	…
4	rs326838	112741843	G	T	3.20979e-05	4.2	0.939074	…
4	rs2450935	111858678	A	T	3.20559e-05	4.2	0.939106	…
4	rs326867	112738616	A	G	3.191e-05	4.2	0.939138	…
4	rs2595097	111569724	T	C	3.18893e-05	4.2	0.93917	…
4	rs376034	112750597	A	G	3.18685e-05	4.2	0.939202	…
4	rs2723330	111591008	G	C	3.18273e-05	4.2	0.939234	…
4	rs579285	111859189	A	G	3.18067e-05	4.2	0.939265	…
4	rs579307	111859195	A	G	3.18067e-05	4.2	0.939297	…
4	rs977013	111964082	T	C	3.17862e-05	4.2	0.939329	…
4	rs579343	111859210	A	G	3.15623e-05	4.2	0.939361	…
4	rs1448796	111590442	T	C	3.13027e-05	4.2	0.939392	…
4	rs2595117	111595516	C	T	3.1283e-05	4.2	0.939423	…
4	rs71604908	112538596	A	C	3.11261e-05	4.2	0.939454	…
4	rs3850481	112912678	A	G	3.11067e-05	4.2	0.939485	…
4	rs2595105	111552761	T	C	3.10872e-05	4.2	0.939517	PITX2
4	rs1448824	111597207	T	C	3.08944e-05	4.2	0.939547	…
4	rs7657122	112833682	T	A	3.08944e-05	4.2	0.939578	…
4	rs976568	111550721	G	T	3.08752e-05	4.2	0.939609	PITX2
4	rs2084484	111594464	A	G	3.08371e-05	4.2	0.93964	…
4	rs2251351	111594080	G	A	3.07422e-05	4.2	0.939671	…
4	rs12500591	112339781	A	G	3.07233e-05	4.2	0.939701	…
4	rs72672210	111956156	T	C	3.03882e-05	4.2	0.939732	…
4	rs1448820	111551444	A	C	3.02603e-05	4.2	0.939762	PITX2
4	rs10011872	112893837	C	T	3.01879e-05	4.2	0.939792	…
4	rs2450938	111858013	C	A	3.00799e-05	4.2	0.939822	…
4	rs886839	111858068	A	T	3.0062e-05	4.2	0.939852	…
4	rs886840	111858116	G	A	3.0062e-05	4.2	0.939883	…
4	rs1448795	111590602	C	T	3.00263e-05	4.2	0.939913	…
4	rs7437215	112302514	T	A	2.99552e-05	4.2	0.939942	…
4	rs2739200	111558411	G	C	2.99198e-05	4.2	0.939972	PITX2
4	rs480010	111821188	G	A	2.97967e-05	4.2	0.940002	…
4	rs66613847	111956123	A	G	2.97967e-05	4.2	0.940032	…
4	rs886841	111858365	T	C	2.97269e-05	4.2	0.940062	…
4	rs886842	111858481	G	A	2.96576e-05	4.2	0.940091	…
4	rs4361450	112082298	A	C	2.96576e-05	4.2	0.940121	…
4	chr4:111570369:D	111570369	CAAAT	C	2.96403e-05	4.2	0.940151	…
4	rs28535488	111878454	A	T	2.89039e-05	4.2	0.94018	…
4	rs28762839	112897732	A	G	2.83187e-05	4.2	0.940208	…
4	rs213577	111978512	C	T	2.82879e-05	4.2	0.940236	…
4	rs56020821	112798060	C	T	2.82726e-05	4.2	0.940264	…
4	rs11098071	111117247	G	A	2.82419e-05	4.2	0.940293	ELOVL6
4	rs78610984	110969144	C	T	2.82266e-05	4.2	0.940321	…
4	rs2723329	111552674	T	C	2.82113e-05	4.2	0.940349	PITX2
4	rs142329214	110979238	G	T	2.81048e-05	4.2	0.940377	ELOVL6
4	rs2723289	111575872	T	G	2.79545e-05	4.2	0.940405	…
4	chr4:111562615:I	111562615	CT	C	2.79247e-05	4.2	0.940433	PITX2
4	rs138142486	112343541	A	G	2.79247e-05	4.2	0.940461	…
4	rs13435509	111881394	A	G	2.78505e-05	4.2	0.940489	…
4	rs1470619	111599518	T	C	2.78357e-05	4.2	0.940517	…
4	rs17589718	112646204	G	C	2.77035e-05	4.2	0.940544	…
4	chr4:112830924:D	112830924	T	TC	2.75873e-05	4.2	0.940572	…
4	chr4:112920322:D	112920322	A	AAGGAAGGC	2.75873e-05	4.2	0.9406	…
4	rs6824625	112071445	A	C	2.7401e-05	4.2	0.940627	…
4	rs12508737	112314942	G	A	2.73443e-05	4.2	0.940654	…
4	rs13131353	112878619	G	A	2.73443e-05	4.2	0.940682	…
4	rs9996675	111242737	A	G	2.7302e-05	4.2	0.940709	…
4	rs294932	112057167	G	A	2.70651e-05	4.2	0.940736	…
4	chr4:111612785:I	111612785	CTG	C	2.6793e-05	4.2	0.940763	…
4	rs1503653	112375983	G	C	2.66197e-05	4.2	0.940789	…
4	rs146607399	112010171	G	A	2.65933e-05	4.2	0.940816	…
4	rs326880	112729781	A	G	2.65275e-05	4.2	0.940843	…
4	rs1448818	111570223	C	A	2.64231e-05	4.2	0.940869	…
4	rs1448822	111601098	A	G	2.63843e-05	4.2	0.940895	…
4	rs4834118	112913733	C	A	2.63069e-05	4.2	0.940922	…
4	rs1981564	112885143	C	G	2.61667e-05	4.2	0.940948	…
4	rs28671692	112912462	C	T	2.58423e-05	4.2	0.940974	…
4	rs6813019	112087227	A	G	2.56838e-05	4.2	0.940999	…
4	rs326883	112727106	A	G	2.54802e-05	4.2	0.941025	…
4	rs13105344	111158481	A	G	2.5119e-05	4.2	0.94105	…
4	rs3850486	112927900	G	A	2.50052e-05	4.2	0.941075	…
4	rs12509336	111847833	C	T	2.496e-05	4.2	0.9411	…
4	rs17587740	111846955	C	T	2.47372e-05	4.2	0.941125	…
4	rs2595116	111601987	G	A	2.45733e-05	4.2	0.941149	…
4	rs2723287	111581703	C	T	2.45408e-05	4.2	0.941174	…
4	rs12505027	111847173	A	C	2.45408e-05	4.2	0.941198	…
4	rs10007861	111156047	A	G	2.44977e-05	4.2	0.941223	…
4	rs112364278	111361204	C	A	2.44762e-05	4.2	0.941247	…
4	rs11734643	112088171	C	T	2.43908e-05	4.2	0.941272	…
4	chr4:111958888:D	111958888	A	ACG	2.42955e-05	4.2	0.941296	…
4	rs6850556	111962462	A	G	2.42955e-05	4.2	0.94132	…
4	rs7699425	111148306	T	C	2.42744e-05	4.2	0.941345	…
4	rs116493655	112140669	G	C	2.4243e-05	4.2	0.941369	…
4	rs9996503	111147663	T	C	2.42012e-05	4.2	0.941393	…
4	rs72679249	111122162	G	A	2.41907e-05	4.2	0.941417	…
4	chr4:112068146:D	112068146	CT	C	2.41595e-05	4.2	0.941441	…
4	rs147516004	111477383	G	T	2.4118e-05	4.2	0.941466	ENPEP
4	chr4:112830897:D	112830897	TTTTC	T	2.40871e-05	4.2	0.94149	…
4	rs2739197	111543323	G	C	2.39947e-05	4.2	0.941514	PITX2
4	rs6858863	111148754	G	C	2.39845e-05	4.2	0.941538	…
4	rs17587768	111847990	G	T	2.39744e-05	4.2	0.941562	…
4	rs10024441	111956958	A	G	2.3954e-05	4.2	0.941586	…
4	rs78018395	112355766	G	A	2.38629e-05	4.2	0.941609	…
4	rs4388147	112072760	T	G	2.37927e-05	4.2	0.941633	…
4	chr4:112920304:D	112920304	T	TGAAG	2.37627e-05	4.2	0.941657	…
4	rs7699610	111954869	G	T	2.37229e-05	4.2	0.941681	…
4	rs326879	112729875	T	A	2.3634e-05	4.2	0.941704	…
4	rs2723331	111592548	G	T	2.3585e-05	4.2	0.941728	…
4	rs141256471	111350753	C	T	2.35071e-05	4.2	0.941751	…
4	rs7697282	111151288	C	T	2.3478e-05	4.2	0.941775	…
4	rs72666187	111398840	A	T	2.34105e-05	4.2	0.941798	ENPEP
4	rs2117923	112938524	T	C	2.33436e-05	4.2	0.941822	…
4	rs2723296	111604483	G	A	2.33245e-05	4.2	0.941845	…
4	rs6812957	112087100	C	G	2.31735e-05	4.2	0.941868	…
4	rs6836309	110969213	C	A	2.31175e-05	4.2	0.941891	…
4	rs6533545	112076062	G	A	2.30434e-05	4.2	0.941914	…
4	rs13137555	111150690	T	C	2.29882e-05	4.2	0.941937	…
4	rs184835097	112302356	T	C	2.28878e-05	4.2	0.94196	…
4	rs2723332	111595275	A	G	2.28696e-05	4.2	0.941983	…
4	chr4:111161651:D	111161651	C	CTT	2.28606e-05	4.2	0.942006	…
4	rs143820759	111342028	T	C	2.28335e-05	4.2	0.942029	…
4	rs17587726	111845147	C	T	2.27527e-05	4.2	0.942051	…
4	rs159463	111980281	T	C	2.26548e-05	4.2	0.942074	…
4	rs7672908	111151349	T	C	2.25843e-05	4.2	0.942097	…
4	rs114901494	111478240	T	C	2.24622e-05	4.2	0.942119	ENPEP
4	rs17041301	110976758	T	C	2.18759e-05	4.2	0.942141	ELOVL6
4	rs6533546	112076191	C	T	2.18032e-05	4.2	0.942163	…
4	rs10004310	112931501	T	C	2.17871e-05	4.2	0.942185	…
4	rs28374388	111145991	T	C	2.16914e-05	4.2	0.942206	…
4	rs11932280	111591530	T	G	2.14489e-05	4.2	0.942228	…
4	chr4:112759662:D	112759662	G	GGT	2.14411e-05	4.2	0.942249	…
4	chr4:111585274:D	111585274	C	CTG	2.1418e-05	4.2	0.942271	…
4	rs7665258	110974156	T	C	2.13567e-05	4.2	0.942292	ELOVL6
4	rs13144542	111151763	T	C	2.12657e-05	4.2	0.942313	…
4	rs4510517	112074204	G	A	2.12431e-05	4.2	0.942334	…
4	rs13126714	111152203	A	T	2.12055e-05	4.2	0.942356	…
4	rs28694248	112903974	A	G	2.1198e-05	4.2	0.942377	…
4	rs1981566	112885212	C	T	2.10495e-05	4.2	0.942398	…
4	rs1981567	112885796	C	T	2.10274e-05	4.2	0.942419	…
4	rs113394525	111883180	C	T	2.10128e-05	4.2	0.94244	…
4	rs9985841	112922643	T	A	2.09544e-05	4.2	0.942461	…
4	rs59418650	111941049	C	T	2.08891e-05	4.2	0.942482	…
4	rs2029226	111255086	G	A	2.07958e-05	4.2	0.942503	…
4	rs35639844	112692268	G	C	2.06402e-05	4.2	0.942523	…
4	rs12642151	111592425	A	C	2.05913e-05	4.2	0.942544	…
4	rs7698757	112653725	T	G	2.05773e-05	4.2	0.942564	…
4	rs77478316	111164128	T	C	2.04258e-05	4.2	0.942585	…
4	rs146730435	112070047	T	C	2.03376e-05	4.2	0.942605	…
4	rs9991259	112686354	G	A	2.02636e-05	4.2	0.942625	…
4	rs9994954	111129171	G	A	2.00785e-05	4.2	0.942646	…
4	rs3861770	112925628	C	G	1.99939e-05	4.2	0.942666	…
4	rs7692924	112946806	T	C	1.99231e-05	4.2	0.942685	…
4	rs326886	112719237	T	C	1.98402e-05	4.2	0.942705	…
4	rs4834295	111535206	T	G	1.97081e-05	4.2	0.942725	PANCR
4	rs1865739	112948604	C	G	1.95292e-05	4.2	0.942745	…
4	chr4:112911508:I	112911508	GA	G	1.9517e-05	4.2	0.942764	…
4	rs10008693	112767553	A	G	1.94806e-05	4.2	0.942784	…
4	rs6838901	111765315	C	G	1.93782e-05	4.2	0.942803	…
4	rs61501369	111524629	T	C	1.93424e-05	4.2	0.942822	PANCR
4	rs182311122	111327163	A	C	1.93068e-05	4.2	0.942842	…
4	rs12508528	112077613	T	C	1.92832e-05	4.2	0.942861	…
4	rs2595115	111602121	T	G	1.91601e-05	4.2	0.94288	…
4	rs3796903	111538382	C	T	1.91311e-05	4.2	0.942899	…
4	rs2100192	111594361	C	A	1.91138e-05	4.2	0.942918	…
4	rs294930	112056064	C	T	1.90048e-05	4.2	0.942937	…
4	rs56075507	111539946	T	C	1.89991e-05	4.2	0.942956	PITX2
4	rs11938954	112240361	T	G	1.8875e-05	4.2	0.942975	…
4	rs542046	111937018	A	G	1.88081e-05	4.2	0.942994	…
4	rs2349579	112239250	G	T	1.88026e-05	4.2	0.943013	…
4	rs111831013	111390765	C	A	1.87749e-05	4.2	0.943032	…
4	rs74344825	111535300	T	C	1.87144e-05	4.2	0.94305	PANCR
4	rs580104	111859269	G	A	1.87089e-05	4.2	0.943069	…
4	rs66660748	111971729	G	A	1.87089e-05	4.2	0.943088	…
4	rs12509318	112243672	T	C	1.86925e-05	4.2	0.943106	…
4	rs326889	112713436	T	C	1.85358e-05	4.2	0.943125	…
4	rs17041284	110973969	C	T	1.85305e-05	4.2	0.943143	ELOVL6
4	rs28774698	111126327	A	G	1.85305e-05	4.2	0.943162	…
4	rs2044674	111601471	T	C	1.84034e-05	4.2	0.94318	…
4	rs11938950	112240348	T	A	1.82219e-05	4.2	0.943199	…
4	rs71604914	112693226	C	T	1.81353e-05	4.2	0.943217	…
4	rs7658263	112240748	G	A	1.81e-05	4.2	0.943235	…
4	rs12505280	111847809	A	G	1.80649e-05	4.2	0.943253	…
4	chr4:112894286:D	112894286	T	TTTC	1.79505e-05	4.2	0.943271	…
4	rs150265677	112083780	T	C	1.79259e-05	4.2	0.943289	…
4	rs140535311	112367281	C	T	1.78429e-05	4.2	0.943307	…
4	rs326900	112674837	G	T	1.78429e-05	4.2	0.943324	…
4	rs79996055	111025314	G	A	1.78283e-05	4.2	0.943342	ELOVL6
4	rs116009497	112480977	A	G	1.77082e-05	4.2	0.94336	…
4	rs326897	112669723	T	A	1.76749e-05	4.2	0.943378	…
4	rs452162	112759664	T	C	1.76323e-05	4.2	0.943395	…
4	chr4:112517903:D	112517903	C	CT	1.75433e-05	4.2	0.943413	…
4	rs17044137	112795297	A	T	1.75155e-05	4.2	0.94343	…
4	rs428807	112759665	G	C	1.74923e-05	4.2	0.943448	…
4	rs4993299	112780199	G	A	1.74693e-05	4.2	0.943465	…
4	rs56293637	112239874	G	A	1.74647e-05	4.2	0.943483	…
4	rs557604	111849300	G	A	1.74509e-05	4.2	0.9435	…
4	rs2349949	112061729	T	C	1.74188e-05	4.2	0.943518	…
4	rs2349948	112061758	C	G	1.74051e-05	4.2	0.943535	…
4	rs72898551	110996750	A	G	1.73597e-05	4.2	0.943552	ELOVL6
4	rs13126040	112724717	T	C	1.73325e-05	4.2	0.94357	…
4	rs1352228	112064637	A	G	1.72741e-05	4.2	0.943587	…
4	rs58723029	112762656	G	T	1.70064e-05	4.2	0.943604	…
4	rs7439157	112786367	C	G	1.69936e-05	4.2	0.943621	…
4	rs62338989	111558994	A	G	1.69721e-05	4.2	0.943638	PITX2
4	rs7672039	111126592	A	G	1.68955e-05	4.2	0.943655	…
4	rs13353548	112787859	T	G	1.68491e-05	4.2	0.943672	…
4	rs78682607	112439099	C	T	1.66791e-05	4.2	0.943688	…
4	rs3733624	110968510	G	C	1.6622e-05	4.2	0.943705	…
4	chr4:112073899:D	112073899	AG	A	1.66139e-05	4.2	0.943722	…
4	chr4:112778479:D	112778479	G	GT	1.66057e-05	4.2	0.943738	…
4	rs17044095	112777414	G	T	1.65815e-05	4.2	0.943755	…
4	rs1503649	112433948	G	C	1.65654e-05	4.2	0.943771	…
4	rs10015781	112940112	A	C	1.65493e-05	4.2	0.943788	…
4	rs17044110	112779298	T	C	1.64576e-05	4.2	0.943804	…
4	rs326888	112714998	T	C	1.64537e-05	4.2	0.943821	…
4	rs13131617	112602008	A	G	1.64457e-05	4.2	0.943837	…
4	chr4:112780401:D	112780401	C	CA	1.64378e-05	4.2	0.943854	…
4	rs28663372	112685941	A	C	1.6426e-05	4.2	0.94387	…
4	rs59346944	112779793	T	A	1.64221e-05	4.2	0.943887	…
4	rs17044131	112791353	C	A	1.63867e-05	4.2	0.943903	…
4	rs7690608	112062565	G	A	1.62511e-05	4.2	0.943919	…
4	rs3813829	111120166	G	A	1.61939e-05	4.2	0.943935	…
4	rs2597894	112519684	G	A	1.61484e-05	4.2	0.943952	…
4	rs7685057	111128727	T	C	1.61258e-05	4.2	0.943968	…
4	rs1487049	112063915	G	A	1.60809e-05	4.2	0.943984	…
4	rs1490912	112243172	G	A	1.60659e-05	4.2	0.944	…
4	chr4:112620509:D	112620509	T	TG	1.60103e-05	4.2	0.944016	…
4	chr4:112620511:D	112620511	G	GA	1.60103e-05	4.2	0.944032	…
4	rs28534500	112781975	C	T	1.59479e-05	4.2	0.944048	…
4	rs114038875	111996366	T	C	1.59369e-05	4.2	0.944064	…
4	rs17513625	111848270	A	G	1.59296e-05	4.2	0.94408	…
4	rs13102909	111110678	A	G	1.59223e-05	4.2	0.944096	ELOVL6
4	rs28417971	111126098	A	G	1.59223e-05	4.2	0.944112	…
4	rs7671154	111126458	G	A	1.56936e-05	4.2	0.944127	…
4	chr4:112614796:D	112614796	TG	T	1.56656e-05	4.2	0.944143	…
4	rs35918738	112877195	C	T	1.56656e-05	4.2	0.944159	…
4	rs7696562	111126818	C	T	1.56446e-05	4.2	0.944174	…
4	rs12500626	111129934	G	A	1.56342e-05	4.2	0.94419	…
4	rs71603062	111170662	T	C	1.55926e-05	4.2	0.944205	…
4	rs12509164	112458012	A	G	1.55445e-05	4.2	0.944221	…
4	rs478035	111797325	C	T	1.55274e-05	4.2	0.944236	…
4	chr4:111592113:D	111592113	T	TTC	1.54595e-05	4.2	0.944252	…
4	rs10017654	111129176	A	G	1.5359e-05	4.2	0.944267	…
4	rs13125768	111130920	T	A	1.53093e-05	4.2	0.944283	…
4	rs326894	112691992	C	T	1.52797e-05	4.2	0.944298	…
4	rs59395345	112788420	G	A	1.52699e-05	4.2	0.944313	…
4	rs6832873	112604383	C	G	1.52503e-05	4.2	0.944328	…
4	chr4:112785819:I	112785819	TTTG	T	1.52405e-05	4.2	0.944344	…
4	chr4:112920326:D	112920326	A	AAGGC	1.52373e-05	4.2	0.944359	…
4	rs7655095	111126996	C	T	1.52275e-05	4.2	0.944374	…
4	rs1381011	112681876	A	T	1.51532e-05	4.2	0.944389	…
4	chr4:112653647:D	112653647	C	CAT	1.51276e-05	4.2	0.944404	…
4	rs3906726	112909713	C	T	1.51244e-05	4.2	0.94442	…
4	rs13435138	112793563	A	C	1.51212e-05	4.2	0.944435	…
4	rs10516571	112600569	C	T	1.5064e-05	4.2	0.94445	…
4	chr4:112524215:D	112524215	T	TA	1.50262e-05	4.2	0.944465	…
4	rs7439117	112786399	G	C	1.49886e-05	4.2	0.94448	…
4	rs61086645	112787094	G	A	1.49762e-05	4.2	0.944495	…
4	rs58658012	112787124	T	C	1.49762e-05	4.2	0.94451	…
4	rs10017440	111129097	T	C	1.49389e-05	4.2	0.944525	…
4	rs60620552	112788583	G	A	1.49172e-05	4.2	0.94454	…
4	rs10009078	111112177	G	T	1.49142e-05	4.2	0.944554	ELOVL6
4	rs146287934	111387648	A	G	1.48742e-05	4.2	0.944569	…
4	rs2218817	112611006	A	G	1.48194e-05	4.2	0.944584	…
4	rs62329957	112790122	C	T	1.48163e-05	4.2	0.944599	…
4	rs62329958	112790145	G	A	1.48133e-05	4.2	0.944614	…
4	rs4599481	112797190	C	T	1.48133e-05	4.2	0.944629	…
4	rs13353589	112789590	T	C	1.47952e-05	4.2	0.944643	…
4	rs6837119	111113173	C	T	1.47591e-05	4.2	0.944658	ELOVL6
4	rs17041423	111127207	T	C	1.46815e-05	4.2	0.944673	…
4	rs13434948	112791571	T	C	1.46667e-05	4.2	0.944687	…
4	rs13435131	112793432	T	C	1.46431e-05	4.2	0.944702	…
4	rs66484058	112796424	A	G	1.46314e-05	4.2	0.944717	…
4	rs34740455	112796227	T	C	1.46255e-05	4.2	0.944731	…
4	rs13141170	112675738	C	T	1.46226e-05	4.2	0.944746	…
4	rs28460618	112792569	G	A	1.46167e-05	4.2	0.944761	…
4	rs1472787	112797004	C	T	1.46021e-05	4.2	0.944775	…
4	rs13116912	111172497	C	A	1.45904e-05	4.2	0.94479	…
4	rs9307375	112795955	T	C	1.45904e-05	4.2	0.944804	…
4	rs7680713	112939290	T	C	1.45817e-05	4.2	0.944819	…
4	rs7680714	112939295	T	C	1.45817e-05	4.2	0.944834	…
4	rs28714116	112791176	A	T	1.45759e-05	4.2	0.944848	…
4	rs71603057	111114536	A	G	1.45584e-05	4.2	0.944863	ELOVL6
4	rs10025409	112790554	G	A	1.45555e-05	4.2	0.944877	…
4	rs28658557	111127238	A	G	1.45266e-05	4.2	0.944892	…
4	rs326899	112672623	T	G	1.4518e-05	4.2	0.944906	…
4	rs5025038	111322487	A	T	1.45065e-05	4.2	0.944921	…
4	rs13435039	112792127	T	G	1.45065e-05	4.2	0.944935	…
4	rs184478115	112410917	A	C	1.44408e-05	4.2	0.94495	…
4	rs3913814	112841697	T	A	1.4438e-05	4.2	0.944964	…
4	rs62331660	112796372	T	C	1.44352e-05	4.2	0.944979	…
4	rs17044108	112779275	A	G	1.43928e-05	4.2	0.944993	…
4	rs326896	112669571	T	C	1.43871e-05	4.2	0.945007	…
4	rs7690037	111128933	T	C	1.43815e-05	4.2	0.945022	…
4	rs28715714	111127181	G	A	1.43731e-05	4.2	0.945036	…
4	rs12499874	111129756	G	A	1.43591e-05	4.2	0.945051	…
4	rs326893	112691776	C	T	1.43591e-05	4.2	0.945065	…
4	rs17553596	111520926	G	T	1.43535e-05	4.2	0.945079	PANCR
4	rs10019351	111112068	G	A	1.43451e-05	4.2	0.945094	ELOVL6
4	rs75703003	111019180	C	G	1.43062e-05	4.2	0.945108	ELOVL6
4	rs7695508	111112610	G	A	1.42978e-05	4.2	0.945122	ELOVL6
4	rs11946643	112600777	C	T	1.4251e-05	4.2	0.945136	…
4	rs58355643	112779802	G	A	1.42455e-05	4.2	0.945151	…
4	rs6835582	111127389	A	G	1.42263e-05	4.2	0.945165	…
4	chr4:112919142:D	112919142	A	ACC	1.42236e-05	4.2	0.945179	…
4	rs58071934	112780943	T	C	1.421e-05	4.2	0.945193	…
4	rs28685575	112782091	A	G	1.41801e-05	4.2	0.945208	…
4	rs142945648	111342550	T	C	1.41719e-05	4.2	0.945222	…
4	rs28609375	112782255	A	C	1.41665e-05	4.2	0.945236	…
4	rs112287568	112056595	G	A	1.41611e-05	4.2	0.94525	…
4	rs13128359	112756367	C	T	1.41557e-05	4.2	0.945264	…
4	rs6835835	111127549	A	G	1.41127e-05	4.2	0.945278	…
4	rs13435336	112791861	A	T	1.41127e-05	4.2	0.945292	…
4	rs28506478	112781837	T	C	1.40967e-05	4.2	0.945306	…
4	rs28398301	112783450	G	C	1.4086e-05	4.2	0.945321	…
4	chr4:112759283:I	112759283	TA	T	1.40621e-05	4.2	0.945335	…
4	rs116455344	112004976	A	G	1.39909e-05	4.2	0.945349	…
4	rs114304951	112431773	T	C	1.39414e-05	4.2	0.945363	…
4	rs139677724	111005721	G	T	1.39258e-05	4.2	0.945376	ELOVL6
4	rs10008529	112797600	T	C	1.39155e-05	4.2	0.94539	…
4	rs10019457	111112133	C	A	1.39078e-05	4.2	0.945404	ELOVL6
4	rs6533498	111112788	A	C	1.39052e-05	4.2	0.945418	ELOVL6
4	rs67974916	112367827	C	T	1.38949e-05	4.2	0.945432	…
4	rs4993300	112780035	T	C	1.38846e-05	4.2	0.945446	…
4	rs1395060	112797951	T	C	1.38258e-05	4.2	0.94546	…
4	rs149778510	112434921	T	G	1.37904e-05	4.2	0.945474	…
4	rs28656265	112783475	A	C	1.37677e-05	4.2	0.945487	…
4	rs28418441	112376751	A	C	1.37301e-05	4.2	0.945501	…
4	chr4:112376542:I	112376542	CAA	C	1.37252e-05	4.2	0.945515	…
4	rs28544078	112785354	T	G	1.37177e-05	4.2	0.945529	…
4	chr4:112894293:D	112894293	T	TTC	1.37127e-05	4.2	0.945542	…
4	rs326895	112694326	C	T	1.37003e-05	4.2	0.945556	…
4	chr4:112716363:I	112716363	TA	T	1.36953e-05	4.2	0.94557	…
4	rs17044092	112777286	C	T	1.36829e-05	4.2	0.945583	…
4	rs10516580	112777194	G	A	1.36755e-05	4.2	0.945597	…
4	rs7666731	112673399	G	A	1.36435e-05	4.2	0.945611	…
4	rs28378741	112377038	T	C	1.36263e-05	4.2	0.945624	…
4	rs17008092	111365533	A	G	1.35995e-05	4.2	0.945638	…
4	rs7656401	112689514	T	G	1.35946e-05	4.2	0.945651	…
4	rs72666200	111447854	C	T	1.35607e-05	4.2	0.945665	ENPEP
4	chr4:112925947:D	112925947	T	TTGAC	1.35125e-05	4.2	0.945679	…
4	rs12501681	112784439	A	G	1.35101e-05	4.2	0.945692	…
4	rs72674117	112099301	A	C	1.3491e-05	4.2	0.945706	…
4	rs17041424	111129375	T	C	1.34672e-05	4.2	0.945719	…
4	rs78541353	112552163	C	T	1.34293e-05	4.2	0.945732	…
4	rs10034228	112611750	C	T	1.34199e-05	4.2	0.945746	…
4	rs111743114	111356969	A	G	1.33174e-05	4.2	0.945759	…
4	rs7439771	111128402	G	A	1.32897e-05	4.2	0.945772	…
4	rs7439867	111128408	A	G	1.32897e-05	4.2	0.945786	…
4	rs9994197	111097567	C	T	1.32737e-05	4.2	0.945799	ELOVL6
4	rs114001002	111517240	A	G	1.32645e-05	4.2	0.945812	PANCR
4	rs28522823	111131120	C	G	1.32531e-05	4.2	0.945826	…
4	rs1531792	111127791	A	G	1.3244e-05	4.2	0.945839	…
4	rs6835113	111127450	G	A	1.32418e-05	4.2	0.945852	…
4	rs111462520	112068384	A	G	1.32418e-05	4.2	0.945865	…
4	rs61709035	112781104	C	T	1.32327e-05	4.2	0.945879	…
4	rs80000253	111366214	C	T	1.32236e-05	4.2	0.945892	…
4	rs17041759	111337472	A	G	1.32191e-05	4.2	0.945905	…
4	rs75078470	112274419	C	A	1.32168e-05	4.2	0.945918	…
4	rs151094831	111351907	T	C	1.32077e-05	4.2	0.945931	…
4	rs7665276	112949441	G	A	1.3192e-05	4.2	0.945945	…
4	chr4:112563021:D	112563021	A	ACACACTCACACG	1.30872e-05	4.2	0.945958	…
4	rs2717196	112521730	A	G	1.30476e-05	4.2	0.945971	…
4	chr4:112680956:D	112680956	T	TA	1.3041e-05	4.2	0.945984	…
4	chr4:111357867:I	111357867	GT	G	1.30279e-05	4.2	0.945997	…
4	rs75971122	111333967	T	C	1.29693e-05	4.2	0.94601	…
4	chr4:111385709:D	111385709	A	AGC	1.28648e-05	4.2	0.946023	…
4	rs1505947	112793529	C	T	1.28269e-05	4.2	0.946035	…
4	rs1460980	112691924	T	C	1.28081e-05	4.2	0.946048	…
4	chr4:112335587:I	112335587	GCA	G	1.27935e-05	4.2	0.946061	…
4	chr4:112797427:I	112797427	CT	C	1.26843e-05	4.2	0.946074	…
4	chr4:111875811:D	111875811	G	GAACAACAAC	1.26783e-05	4.2	0.946086	…
4	rs57887870	110990262	A	G	1.26297e-05	4.2	0.946099	ELOVL6
4	rs112795094	111355647	A	C	1.25379e-05	4.2	0.946112	…
4	rs60934639	111359256	A	G	1.25339e-05	4.2	0.946124	…
4	rs76054735	111362278	T	G	1.25201e-05	4.2	0.946137	…
4	chr4:111363894:D	111363894	C	CAA	1.25182e-05	4.2	0.946149	…
4	rs77831141	111534577	C	T	1.25024e-05	4.2	0.946162	PANCR
4	rs181703130	111167460	G	A	1.24965e-05	4.2	0.946174	…
4	rs137924407	111343152	C	A	1.24809e-05	4.2	0.946187	…
4	rs116418972	111081706	G	A	1.24595e-05	4.2	0.946199	ELOVL6
4	chr4:111010306:D	111010306	A	ATTTAT	1.24497e-05	4.2	0.946212	ELOVL6
4	rs148872503	110994607	A	G	1.24439e-05	4.2	0.946224	ELOVL6
4	rs3850478	112823643	A	G	1.24342e-05	4.2	0.946236	…
4	rs1448823	111600882	C	T	1.24111e-05	4.2	0.946249	…
4	rs67544639	112385118	T	G	1.24053e-05	4.2	0.946261	…
4	rs4440293	112684751	G	A	1.23575e-05	4.2	0.946274	…
4	rs114471774	111345401	A	G	1.23499e-05	4.2	0.946286	…
4	rs115024150	111345402	A	C	1.23499e-05	4.2	0.946298	…
4	rs4134086	112634041	G	A	1.23461e-05	4.2	0.946311	…
4	rs7691064	111254698	G	A	1.23366e-05	4.2	0.946323	…
4	rs2717200	112525769	T	G	1.23366e-05	4.2	0.946335	…
4	rs142449906	112503516	A	C	1.23309e-05	4.2	0.946348	…
4	chr4:112718707:D	112718707	C	CATCTGCATTG	1.23177e-05	4.2	0.94636	…
4	rs1811603	111360558	C	A	1.22875e-05	4.2	0.946372	…
4	rs35585301	112239047	G	T	1.22856e-05	4.2	0.946385	…
4	rs115737593	112100134	A	G	1.22838e-05	4.2	0.946397	…
4	rs13104289	111236927	C	T	1.22595e-05	4.2	0.946409	…
4	rs11722569	112822731	C	T	1.22539e-05	4.2	0.946421	…
4	rs191771025	111331073	T	C	1.22427e-05	4.2	0.946434	…
4	rs75499004	111478230	G	A	1.22112e-05	4.2	0.946446	ENPEP
4	chr4:111385702:D	111385702	A	AAG	1.21946e-05	4.2	0.946458	…
4	chr4:111351452:I	111351452	TG	T	1.21762e-05	4.2	0.94647	…
4	rs1375299	111453660	T	G	1.21579e-05	4.2	0.946482	ENPEP
4	rs2661771	112293868	A	C	1.21379e-05	4.2	0.946494	…
4	rs80035039	111508427	T	C	1.21361e-05	4.2	0.946507	…
4	rs6821565	111870043	T	C	1.21343e-05	4.2	0.946519	…
4	rs4698813	111112873	T	C	1.2127e-05	4.2	0.946531	ELOVL6
4	rs17631468	111651782	A	G	1.21144e-05	4.2	0.946543	…
4	rs192172299	111681501	T	G	1.20981e-05	4.2	0.946555	…
4	rs3850477	112823465	T	C	1.20963e-05	4.2	0.946567	…
4	rs13435545	112793796	C	T	1.20873e-05	4.2	0.946579	…
4	rs922212	112618815	G	A	1.20711e-05	4.2	0.946591	…
4	chr4:112240842:D	112240842	TTTACA	T	1.2064e-05	4.2	0.946603	…
4	rs66930312	112376374	A	G	1.2039e-05	4.2	0.946615	…
4	rs4626274	112680342	G	A	1.20319e-05	4.2	0.946627	…
4	rs6857240	112646731	C	A	1.20053e-05	4.2	0.946639	…
4	rs77429679	112070107	A	G	1.19596e-05	4.2	0.946651	…
4	chr4:111010305:D	111010305	C	CATTT	1.19526e-05	4.2	0.946663	ELOVL6
4	rs326874	112732710	G	A	1.19403e-05	4.2	0.946675	…
4	rs326873	112732756	A	C	1.19403e-05	4.2	0.946687	…
4	rs326875	112732570	A	G	1.19316e-05	4.2	0.946699	…
4	chr4:111585280:D	111585280	G	GTT	1.19177e-05	4.2	0.946711	…
4	chr4:112614791:D	112614791	CTG	C	1.18797e-05	4.2	0.946723	…
4	rs189844722	110999993	A	G	1.18746e-05	4.2	0.946735	ELOVL6
4	rs6814262	112826691	T	A	1.18746e-05	4.2	0.946747	…
4	rs294940	112050419	C	T	1.18591e-05	4.2	0.946759	…
4	rs77958351	110978022	A	G	1.18455e-05	4.2	0.94677	ELOVL6
4	chr4:111850861:I	111850861	ACG	A	1.18199e-05	4.2	0.946782	…
4	rs147304988	111516328	T	C	1.17979e-05	4.2	0.946794	…
4	chr4:112500544:D	112500544	A	ATC	1.17878e-05	4.2	0.946806	…
4	rs6815054	112712361	T	C	1.1776e-05	4.2	0.946818	…
4	rs1295438	111794351	A	G	1.17492e-05	4.2	0.946829	…
4	rs1472706	112315552	C	T	1.17408e-05	4.2	0.946841	…
4	rs28705758	111445696	A	G	1.16598e-05	4.2	0.946853	ENPEP
4	rs74668566	111381357	T	C	1.16533e-05	4.2	0.946864	…
4	rs62337382	111877321	A	C	1.165e-05	4.2	0.946876	…
4	rs6533579	112591777	T	C	1.1598e-05	4.2	0.946888	…
4	chr4:111083807:D	111083807	T	TATAG	1.15947e-05	4.2	0.946899	ELOVL6
4	rs78819514	111325989	A	G	1.15883e-05	4.2	0.946911	…
4	rs1388155	112236353	A	G	1.15867e-05	4.2	0.946922	…
4	rs116600578	111004268	T	C	1.15835e-05	4.2	0.946934	ELOVL6
4	rs61056663	111235010	C	T	1.15642e-05	4.2	0.946946	…
4	rs1381008	112709990	T	C	1.15163e-05	4.2	0.946957	…
4	rs1376216	112659154	A	G	1.14658e-05	4.2	0.946969	…
4	rs3850479	112824694	T	C	1.14548e-05	4.2	0.94698	…
4	chr4:112597146:D	112597146	TC	T	1.14501e-05	4.2	0.946991	…
4	rs80109314	111514343	T	C	1.14298e-05	4.2	0.947003	…
4	rs9993313	111447333	A	G	1.13958e-05	4.2	0.947014	ENPEP
4	rs76781087	110992033	C	T	1.13558e-05	4.2	0.947026	ELOVL6
4	rs116109325	111250026	G	A	1.13177e-05	4.2	0.947037	…
4	rs7672481	112862819	G	C	1.13131e-05	4.2	0.947048	…
4	rs114657694	111096030	T	C	1.12905e-05	4.2	0.94706	ELOVL6
4	rs17041402	111086284	C	A	1.1289e-05	4.2	0.947071	ELOVL6
4	rs114835843	112925660	C	G	1.12875e-05	4.2	0.947082	…
4	rs141492757	111091001	A	G	1.12724e-05	4.2	0.947093	ELOVL6
4	rs111783473	111321474	A	G	1.12664e-05	4.2	0.947105	…
4	rs2654740	112293777	A	G	1.12514e-05	4.2	0.947116	…
4	rs75353930	111373150	T	C	1.1247e-05	4.2	0.947127	…
4	rs17041775	111374094	A	G	1.1235e-05	4.2	0.947138	…
4	chr4:112244185:D	112244185	TAACA	T	1.12306e-05	4.2	0.94715	…
4	rs112094371	112070235	C	T	1.12246e-05	4.2	0.947161	…
4	rs1450786	112653076	G	A	1.12231e-05	4.2	0.947172	…
4	rs192040526	112816269	A	G	1.1173e-05	4.2	0.947183	…
4	rs72672264	112052984	G	T	1.11715e-05	4.2	0.947194	…
4	rs137974825	112162288	C	A	1.117e-05	4.2	0.947206	…
4	rs4631109	112082464	T	C	1.11657e-05	4.2	0.947217	…
4	rs67466729	112390781	C	T	1.1033e-05	4.2	0.947228	…
4	rs10488956	112929419	T	C	1.10315e-05	4.2	0.947239	…
4	rs243931	111307465	G	A	1.10047e-05	4.2	0.94725	…
4	rs17041778	111374213	A	T	1.09906e-05	4.2	0.947261	…
4	rs66926163	112357828	A	G	1.09528e-05	4.2	0.947272	…
4	rs326839	112742166	T	G	1.095e-05	4.2	0.947283	…
4	chr4:112557875:I	112557875	TGATGA	T	1.09458e-05	4.2	0.947294	…
4	chr4:112557872:I	112557872	CTT	C	1.09445e-05	4.2	0.947305	…
4	rs17041752	111326060	T	C	1.09264e-05	4.2	0.947316	…
4	rs326876	112732519	G	A	1.09085e-05	4.2	0.947326	…
4	rs72672281	112075323	C	T	1.09016e-05	4.2	0.947337	…
4	rs2171721	112074880	T	C	1.08564e-05	4.2	0.947348	…
4	rs111650468	111355703	A	T	1.08104e-05	4.2	0.947359	…
4	rs68144603	112364441	C	T	1.08036e-05	4.2	0.94737	…
4	chr4:112370812:D	112370812	A	AGTTTT	1.07969e-05	4.2	0.947381	…
4	rs77182141	111577036	T	C	1.07956e-05	4.2	0.947391	…
4	rs4502747	112318268	A	G	1.07768e-05	4.2	0.947402	…
4	rs13113181	112019945	T	C	1.07622e-05	4.2	0.947413	…
4	rs67753520	112386318	T	A	1.07528e-05	4.2	0.947424	…
4	rs1394008	112362358	T	C	1.07475e-05	4.2	0.947434	…
4	rs67150772	112363688	C	T	1.07423e-05	4.2	0.947445	…
4	rs78839517	111325996	A	G	1.07277e-05	4.2	0.947456	…
4	rs13132188	112128421	A	G	1.07224e-05	4.2	0.947467	…
4	rs13131498	112128122	C	G	1.06948e-05	4.2	0.947477	…
4	rs76145164	111004456	T	C	1.06844e-05	4.2	0.947488	ELOVL6
4	rs66865433	112358351	A	C	1.06831e-05	4.2	0.947499	…
4	rs34198701	112745888	T	A	1.06583e-05	4.2	0.947509	…
4	rs72678859	112406961	T	C	1.06519e-05	4.2	0.94752	…
4	rs72672270	112056992	A	T	1.06415e-05	4.2	0.947531	…
4	rs11729080	112503872	A	G	1.06312e-05	4.2	0.947541	…
4	rs243985	111269842	T	G	1.06119e-05	4.2	0.947552	…
4	rs66657464	112357405	C	T	1.06016e-05	4.2	0.947563	…
4	rs326847	112748889	G	C	1.0594e-05	4.2	0.947573	…
4	rs1489456	112144724	T	C	1.05672e-05	4.2	0.947584	…
4	rs57791808	112885920	A	G	1.05533e-05	4.2	0.947594	…
4	rs62337384	111881035	G	A	1.05482e-05	4.2	0.947605	…
4	rs13130685	112127987	G	A	1.05407e-05	4.2	0.947615	…
4	rs58255168	112330517	C	A	1.05118e-05	4.2	0.947626	…
4	rs2654741	112293864	G	A	1.0508e-05	4.2	0.947636	…
4	rs7684254	112244790	A	G	1.04843e-05	4.2	0.947647	…
4	rs67228432	112375368	G	A	1.04657e-05	4.2	0.947657	…
4	rs7677732	112825940	A	G	1.04657e-05	4.2	0.947668	…
4	chr4:112057933:D	112057933	T	TAC	1.04645e-05	4.2	0.947678	…
4	rs13118866	112561857	C	T	1.04435e-05	4.2	0.947689	…
4	rs34039316	112802934	C	T	1.0441e-05	4.2	0.947699	…
4	rs17041421	111126874	A	G	1.04337e-05	4.2	0.94771	…
4	rs4834327	111601072	T	A	1.04325e-05	4.2	0.94772	…
4	rs12500436	112068695	C	T	1.0419e-05	4.2	0.94773	…
4	rs1552445	112129311	T	C	1.0419e-05	4.2	0.947741	…
4	rs326872	112733434	A	G	1.04092e-05	4.2	0.947751	…
4	rs5023846	111128223	A	C	1.0408e-05	4.2	0.947762	…
4	chr4:112298726:D	112298726	C	CT	1.04067e-05	4.2	0.947772	…
4	chr4:111881523:I	111881523	TA	T	1.04031e-05	4.2	0.947782	…
4	rs149863528	110998136	A	G	1.04007e-05	4.2	0.947793	ELOVL6
4	rs4834134	112930826	C	T	1.03994e-05	4.2	0.947803	…
4	rs56107651	111621161	C	G	1.03849e-05	4.2	0.947814	…
4	rs7667059	112906915	C	G	1.03691e-05	4.2	0.947824	…
4	rs75596350	111008395	T	C	1.03559e-05	4.2	0.947834	ELOVL6
4	rs6833355	112336798	G	A	1.03463e-05	4.2	0.947845	…
4	rs72678831	112337238	A	G	1.03343e-05	4.2	0.947855	…
4	rs2069193	112906680	A	T	1.03307e-05	4.2	0.947865	…
4	rs140332999	112074089	A	G	1.03116e-05	4.2	0.947876	…
4	rs4382100	112074288	C	T	1.03044e-05	4.2	0.947886	…
4	rs4698808	111000668	G	A	1.03021e-05	4.2	0.947896	ELOVL6
4	rs78843646	111009686	T	C	1.03021e-05	4.2	0.947907	ELOVL6
4	rs13152164	111240707	G	C	1.03009e-05	4.2	0.947917	…
4	rs113926183	112339738	C	T	1.0289e-05	4.2	0.947927	…
4	rs146934494	112568878	A	G	1.02843e-05	4.2	0.947937	…
4	rs72672267	112055102	T	C	1.02784e-05	4.2	0.947948	…
4	rs13120792	112382203	T	A	1.0276e-05	4.2	0.947958	…
4	rs74336360	111979369	G	A	1.02713e-05	4.2	0.947968	…
4	rs72678821	112326146	A	G	1.02701e-05	4.2	0.947979	…
4	rs67126313	112373083	A	T	1.02549e-05	4.2	0.947989	…
4	rs3775958	111440074	T	C	1.02385e-05	4.2	0.947999	ENPEP
4	rs66651794	112376219	A	C	1.02315e-05	4.2	0.948009	…
4	rs76131863	112723952	T	C	1.02245e-05	4.2	0.94802	…
4	rs72678864	112422145	A	G	1.02175e-05	4.2	0.94803	…
4	rs6837797	112340655	C	T	1.0214e-05	4.2	0.94804	…
4	rs1585471	112702635	G	A	1.02117e-05	4.2	0.94805	…
4	rs56961430	112321001	T	C	1.02082e-05	4.2	0.94806	…
4	rs6848851	112333572	T	C	1.0192e-05	4.2	0.948071	…
4	rs72678827	112334736	A	G	1.01724e-05	4.2	0.948081	…
4	rs57998383	112359341	C	T	1.01587e-05	4.2	0.948091	…
4	rs72678832	112339229	C	T	1.01575e-05	4.2	0.948101	…
4	chr4:112307079:I	112307079	A	AC	1.01415e-05	4.2	0.948111	…
4	rs75194584	111129204	A	G	1.01404e-05	4.2	0.948121	…
4	rs6822751	112713661	T	G	1.01358e-05	4.2	0.948131	…
4	rs6815717	112323191	G	A	1.01279e-05	4.2	0.948142	…
4	chr4:112323239:I	112323239	AT	A	1.01279e-05	4.2	0.948152	…
4	rs1386389	111953270	C	A	1.00973e-05	4.2	0.948162	…
4	rs2940420	112303014	G	C	1.00592e-05	4.2	0.948172	…
4	rs61198826	112351532	T	A	1.00581e-05	4.2	0.948182	…
4	rs79595648	112352311	C	G	1.00436e-05	4.2	0.948192	…
4	rs80098929	112068159	C	A	1.00425e-05	4.2	0.948202	…
4	rs72672263	112052951	G	T	1.00414e-05	4.2	0.948212	…
4	rs12498374	111584419	T	C	1.0037e-05	4.2	0.948222	…
4	rs2714997	112293846	C	T	1.00336e-05	4.2	0.948232	…
4	rs142533103	112891413	G	A	1.00281e-05	4.2	0.948242	…
4	rs113962740	112052841	T	C	1.00027e-05	4.2	0.948252	…
4	rs2723307	111618196	A	T	9.99503e-06	4.2	0.948262	…
4	rs2079122	111858413	A	G	9.99503e-06	4.2	0.948272	…
4	chr4:111446632:I	111446632	CT	C	9.99066e-06	4.2	0.948282	ENPEP
4	rs116144833	112872345	T	C	9.97097e-06	4.2	0.948292	…
4	rs9685906	112306505	T	G	9.96989e-06	4.2	0.948302	…
4	rs190042	111986946	T	C	9.96335e-06	4.2	0.948312	…
4	rs148068538	112892915	T	A	9.95683e-06	4.2	0.948322	…
4	rs12108663	111240078	T	C	9.95576e-06	4.2	0.948332	…
4	rs11945668	112904466	A	G	9.95576e-06	4.2	0.948342	…
4	chr4:111310677:D	111310677	GTTTTT	G	9.94707e-06	4.2	0.948352	…
4	rs34679846	112751775	T	C	9.93624e-06	4.2	0.948362	…
4	rs72672277	112074496	T	A	9.93409e-06	4.2	0.948372	…
4	rs72672284	112076032	G	A	9.93194e-06	4.2	0.948382	…
4	chr4:112012511:D	112012511	A	AC	9.91472e-06	4.2	0.948392	…
4	rs72672272	112059290	G	C	9.88049e-06	4.2	0.948401	…
4	rs187311	112025530	A	G	9.8773e-06	4.2	0.948411	…
4	rs72672258	112052414	T	C	9.87412e-06	4.2	0.948421	…
4	rs7693259	112910926	C	T	9.87412e-06	4.2	0.948431	…
4	rs72672273	112059850	G	T	9.85926e-06	4.2	0.948441	…
4	rs10005698	112706493	A	G	9.85821e-06	4.2	0.948451	…
4	chr4:111384133:D	111384133	A	AT	9.85082e-06	4.2	0.948461	…
4	rs10446718	112054390	G	A	9.84447e-06	4.2	0.94847	…
4	rs192643393	112496024	T	C	9.84343e-06	4.2	0.94848	…
4	chr4:112241113:I	112241113	AT	A	9.76831e-06	4.2	0.94849	…
4	rs1352734	112264996	G	A	9.76313e-06	4.2	0.9485	…
4	rs297007	112006762	C	A	9.72721e-06	4.2	0.94851	…
4	chr4:111745062:I	111745062	CT	C	9.70886e-06	4.2	0.948519	…
4	rs17527471	112835570	A	C	9.70175e-06	4.2	0.948529	…
4	rs485517	111814454	T	C	9.69365e-06	4.2	0.948539	…
4	rs67786352	112355679	C	T	9.68858e-06	4.2	0.948548	…
4	rs60452787	111580173	G	T	9.67347e-06	4.2	0.948558	…
4	rs10009648	112042021	G	C	9.67347e-06	4.2	0.948568	…
4	rs28826375	112258758	T	C	9.66844e-06	4.2	0.948577	…
4	rs143507582	112074014	T	G	9.65138e-06	4.2	0.948587	…
4	chr4:112098001:D	112098001	C	CA	9.65038e-06	4.2	0.948597	…
4	rs147680372	112548523	C	G	9.64838e-06	4.2	0.948606	…
4	rs72678840	112349481	G	A	9.64638e-06	4.2	0.948616	…
4	rs3884616	112354425	G	A	9.64338e-06	4.2	0.948626	…
4	rs17541773	111158839	T	A	9.62346e-06	4.2	0.948635	…
4	rs192542515	111245688	T	C	9.61453e-06	4.2	0.948645	…
4	rs72672260	112052707	T	C	9.60661e-06	4.2	0.948654	…
4	rs2172089	112250084	G	A	9.60365e-06	4.2	0.948664	…
4	rs72676777	112249958	A	C	9.60069e-06	4.2	0.948674	…
4	rs143926782	112051212	C	A	9.59576e-06	4.2	0.948683	…
4	rs979724	112705433	A	G	9.5928e-06	4.2	0.948693	…
4	rs56175654	111114282	C	A	9.57316e-06	4.2	0.948702	ELOVL6
4	rs2595107	111550515	C	T	9.56045e-06	4.2	0.948712	PITX2
4	rs11098096	112065768	A	C	9.55556e-06	4.2	0.948722	…
4	rs72672296	112085389	G	C	9.54099e-06	4.2	0.948731	…
4	rs6833724	112303146	G	C	9.50811e-06	4.2	0.948741	…
4	rs66463162	112065652	G	A	9.50043e-06	4.2	0.94875	…
4	rs72672265	112053380	G	A	9.48033e-06	4.2	0.94876	…
4	rs4834721	112162486	C	A	9.4784e-06	4.2	0.948769	…
4	rs72678842	112350342	T	C	9.47173e-06	4.2	0.948779	…
4	rs4536996	112301630	T	C	9.46604e-06	4.2	0.948788	…
4	rs72676719	112160781	C	G	9.44044e-06	4.2	0.948797	…
4	rs7434347	112069028	A	G	9.41973e-06	4.2	0.948807	…
4	rs35771454	111131427	C	T	9.40382e-06	4.2	0.948816	…
4	rs4834794	112234513	A	G	9.39354e-06	4.2	0.948826	…
4	rs72672275	112067948	T	C	9.3731e-06	4.2	0.948835	…
4	rs72674202	112143301	T	C	9.36941e-06	4.2	0.948844	…
4	rs571745	111839529	G	A	9.34633e-06	4.2	0.948854	…
4	rs13136328	112706441	C	G	9.34358e-06	4.2	0.948863	…
4	chr4:112277532:I	112277532	AAATT	A	9.3143e-06	4.2	0.948872	…
4	rs28459302	112574836	A	T	9.27533e-06	4.2	0.948882	…
4	rs35710631	112653721	G	T	9.27172e-06	4.2	0.948891	…
4	rs4834106	112900775	C	T	9.26903e-06	4.2	0.9489	…
4	rs406790	111277455	T	G	9.2475e-06	4.2	0.948909	…
4	rs17042997	112145870	A	G	9.24126e-06	4.2	0.948919	…
4	rs243987	111269276	G	T	9.21901e-06	4.2	0.948928	…
4	rs75368707	112306414	T	G	9.20749e-06	4.2	0.948937	…
4	chr4:112813630:D	112813630	TA	T	9.16445e-06	4.2	0.948946	…
4	rs113035676	111867082	C	T	9.16358e-06	4.2	0.948955	…
4	rs12644899	112567072	T	C	9.1601e-06	4.2	0.948965	…
4	rs12645234	112921066	A	G	9.1566e-06	4.2	0.948974	…
4	rs11098097	112067604	A	T	9.15487e-06	4.2	0.948983	…
4	rs10446719	112055872	A	C	9.11505e-06	4.2	0.948992	…
4	rs4447926	111731200	T	C	9.10989e-06	4.2	0.949001	…
4	rs6837348	112708803	A	G	9.10817e-06	4.2	0.94901	…
4	rs72656974	111530999	T	C	9.09189e-06	4.2	0.949019	PANCR
4	rs10488890	111282381	C	T	9.07654e-06	4.2	0.949028	…
4	rs7669498	112566437	T	C	9.06973e-06	4.2	0.949038	…
4	rs67364251	112591778	A	T	9.06973e-06	4.2	0.949047	…
4	rs62337363	111845516	C	T	9.03846e-06	4.2	0.949056	…
4	rs12506268	111311341	G	A	9.03257e-06	4.2	0.949065	…
4	rs2200733	111710169	T	C	9.0292e-06	4.2	0.949074	…
4	rs17627056	111988866	T	C	9.0292e-06	4.2	0.949083	…
4	rs3850475	112809145	A	G	9.02251e-06	4.2	0.949092	…
4	rs10016853	112809890	G	A	9.02251e-06	4.2	0.949101	…
4	rs190979031	111133342	G	A	9.01999e-06	4.2	0.94911	…
4	rs3850473	112808490	A	T	9.01665e-06	4.2	0.949119	…
4	rs17042482	111826190	C	G	8.9726e-06	4.2	0.949128	…
4	rs244044	111227309	C	A	8.96932e-06	4.2	0.949137	…
4	rs2613726	112597321	A	G	8.96849e-06	4.2	0.949146	…
4	rs17042011	111604727	T	C	8.94792e-06	4.2	0.949155	…
4	rs56135836	112004716	A	G	8.93975e-06	4.2	0.949164	…
4	rs72678880	112472608	C	T	8.92833e-06	4.2	0.949173	…
4	rs4834158	112963483	A	G	8.91857e-06	4.2	0.949181	…
4	rs4394062	112075885	A	G	8.91693e-06	4.2	0.94919	…
4	rs7669228	112566167	A	G	8.91206e-06	4.2	0.949199	…
4	rs74939555	112090482	T	A	8.90964e-06	4.2	0.949208	…
4	rs62337387	111883581	G	A	8.90316e-06	4.2	0.949217	…
4	rs1487058	112077701	T	C	8.8975e-06	4.2	0.949226	…
4	rs112795513	112085267	A	C	8.89105e-06	4.2	0.949235	…
4	rs1586734	112163297	A	G	8.87498e-06	4.2	0.949244	…
4	rs114097607	112088991	T	C	8.87418e-06	4.2	0.949253	…
4	rs150545	111944389	A	C	8.86538e-06	4.2	0.949261	…
4	rs243957	111295923	A	G	8.8502e-06	4.2	0.94927	…
4	rs60814863	112084017	T	A	8.84861e-06	4.2	0.949279	…
4	rs72678876	112464264	A	T	8.84703e-06	4.2	0.949288	…
4	rs60498849	112079705	T	A	8.84623e-06	4.2	0.949297	…
4	rs17043355	112470110	C	T	8.83829e-06	4.2	0.949306	…
4	rs2348434	111440798	C	T	8.82641e-06	4.2	0.949315	ENPEP
4	rs79545504	111003871	A	G	8.82406e-06	4.2	0.949323	ELOVL6
4	rs149298611	112300615	T	G	8.82406e-06	4.2	0.949332	…
4	rs189824877	111247097	C	T	8.81301e-06	4.2	0.949341	…
4	rs6533593	112959750	G	A	8.79809e-06	4.2	0.94935	…
4	rs151019383	111248083	T	C	8.78637e-06	4.2	0.949359	…
4	rs12711017	112814763	A	G	8.78637e-06	4.2	0.949367	…
4	rs159471	111960686	C	T	8.7809e-06	4.2	0.949376	…
4	rs213576	111968478	G	A	8.77545e-06	4.2	0.949385	…
4	rs17042981	112141973	A	G	8.77078e-06	4.2	0.949394	…
4	rs140356955	112070001	C	G	8.76224e-06	4.2	0.949402	…
4	rs2130213	112075339	T	C	8.76224e-06	4.2	0.949411	…
4	rs57525352	112075981	T	A	8.75837e-06	4.2	0.94942	…
4	rs62337366	111850880	C	T	8.71759e-06	4.2	0.949429	…
4	rs243962	111291931	G	A	8.71682e-06	4.2	0.949437	…
4	rs72674193	112134660	C	T	8.7153e-06	4.2	0.949446	…
4	rs72672259	112052477	T	C	8.69245e-06	4.2	0.949455	…
4	rs72666202	111459756	A	G	8.6743e-06	4.2	0.949464	ENPEP
4	rs2348650	112815420	C	G	8.67052e-06	4.2	0.949472	…
4	rs17043011	112149919	A	G	8.6615e-06	4.2	0.949481	…
4	rs3850484	112919407	A	G	8.65399e-06	4.2	0.949489	…
4	rs11722022	111040652	C	G	8.64875e-06	4.2	0.949498	ELOVL6
4	rs3913813	112824982	G	A	8.645e-06	4.2	0.949507	…
4	rs1601655	112097566	C	T	8.6353e-06	4.2	0.949515	…
4	rs72664679	111240924	C	G	8.63156e-06	4.2	0.949524	…
4	rs1903403	112709045	G	T	8.62042e-06	4.2	0.949533	…
4	rs13121747	111514751	A	G	8.60265e-06	4.2	0.949541	…
4	rs77387218	112955731	A	G	8.5997e-06	4.2	0.94955	…
4	rs159480	111947434	C	T	8.59234e-06	4.2	0.949558	…
4	rs4834028	112805569	G	C	8.57473e-06	4.2	0.949567	…
4	rs11733000	112068971	A	C	8.57327e-06	4.2	0.949576	…
4	rs143050762	112088066	T	C	8.56305e-06	4.2	0.949584	…
4	chr4:112591775:I	112591775	T	TC	8.55648e-06	4.2	0.949593	…
4	rs148118012	112301034	A	G	8.54776e-06	4.2	0.949601	…
4	rs542331	111798258	G	A	8.54197e-06	4.2	0.94961	…
4	rs1601656	112096486	G	A	8.53836e-06	4.2	0.949618	…
4	rs11736683	112644720	T	G	8.51744e-06	4.2	0.949627	…
4	rs3934797	112467612	A	G	8.50811e-06	4.2	0.949635	…
4	rs542414	111836415	C	G	8.50596e-06	4.2	0.949644	…
4	rs17043575	112569676	T	C	8.50167e-06	4.2	0.949652	…
4	rs757507	112883200	G	A	8.48667e-06	4.2	0.949661	…
4	rs11930341	112951897	T	C	8.4661e-06	4.2	0.949669	…
4	rs1386395	112077764	T	C	8.46327e-06	4.2	0.949678	…
4	rs187898307	111904865	G	A	8.43934e-06	4.2	0.949686	…
4	rs58226969	112122596	T	C	8.42603e-06	4.2	0.949695	…
4	chr4:111986608:D	111986608	C	CT	8.42534e-06	4.2	0.949703	…
4	rs244042	111228591	A	G	8.42115e-06	4.2	0.949712	…
4	rs189670	111289197	T	C	8.41489e-06	4.2	0.94972	…
4	rs3796887	111439602	T	C	8.41419e-06	4.2	0.949728	ENPEP
4	rs11936384	112904232	C	A	8.41279e-06	4.2	0.949737	…
4	rs60403054	112778741	C	T	8.4114e-06	4.2	0.949745	…
4	rs1532171	112121244	T	C	8.40793e-06	4.2	0.949754	…
4	rs7349628	111822457	T	G	8.38027e-06	4.2	0.949762	…
4	rs4834122	112918774	C	G	8.36998e-06	4.2	0.94977	…
4	rs191500321	111807226	C	A	8.36518e-06	4.2	0.949779	…
4	rs7660213	112956873	A	T	8.36381e-06	4.2	0.949787	…
4	chr4:111797428:D	111797428	GGT	G	8.36175e-06	4.2	0.949795	…
4	rs72674128	112120225	A	C	8.36038e-06	4.2	0.949804	…
4	rs60769269	112157418	C	T	8.34536e-06	4.2	0.949812	…
4	rs77140308	111231794	A	G	8.34196e-06	4.2	0.94982	…
4	rs243963	111290881	G	C	8.33926e-06	4.2	0.949829	…
4	rs1381010	112677085	A	G	8.33449e-06	4.2	0.949837	…
4	rs28485560	112792599	C	T	8.32636e-06	4.2	0.949845	…
4	rs10516566	112114453	C	T	8.31558e-06	4.2	0.949854	…
4	rs17042902	112120120	A	G	8.31488e-06	4.2	0.949862	…
4	rs75473553	111017077	C	T	8.31152e-06	4.2	0.94987	ELOVL6
4	rs72674108	112092460	G	A	8.31152e-06	4.2	0.949879	…
4	rs17042171	111708287	A	C	8.31018e-06	4.2	0.949887	…
4	rs72674126	112117360	A	C	8.30951e-06	4.2	0.949895	…
4	rs12640653	112782473	T	C	8.30211e-06	4.2	0.949904	…
4	rs72674106	112091917	C	A	8.28805e-06	4.2	0.949912	…
4	rs147512002	111074699	C	T	8.25879e-06	4.2	0.94992	ELOVL6
4	rs112156167	112112437	T	C	8.25481e-06	4.2	0.949928	…
4	rs184521679	112073797	A	C	8.25415e-06	4.2	0.949937	…
4	rs1472786	112797132	G	C	8.25151e-06	4.2	0.949945	…
4	rs17042914	112122663	C	T	8.23767e-06	4.2	0.949953	…
4	rs72672294	112085099	A	G	8.23702e-06	4.2	0.949961	…
4	rs5001925	111841617	C	G	8.22455e-06	4.2	0.94997	…
4	rs1394006	112288017	A	G	8.22325e-06	4.2	0.949978	…
4	chr4:112040269:D	112040269	G	GC	8.22063e-06	4.2	0.949986	…
4	rs62338990	111560793	A	C	8.19912e-06	4.2	0.949994	PITX2
4	rs139543443	111245305	G	C	8.19848e-06	4.2	0.950002	…
5	rs4865762	52582931	C	A	0.215879	5.1	0.215879	…
5	rs13171110	52581810	A	G	0.192396	5.1	0.408275	…
5	rs1363919	52625853	T	G	0.0894622	5.1	0.497737	…
5	rs67239762	52603993	T	C	0.0727998	5.1	0.570537	…
5	rs3910971	52591336	G	A	0.0635491	5.1	0.634086	…
5	rs4865763	52596390	A	G	0.0620376	5.1	0.696123	…
5	rs454780	52578008	T	C	0.0346969	5.1	0.73082	…
5	rs1363920	52621280	A	C	0.0342676	5.1	0.765088	…
5	chr5:52601157:I	52601157	AC	A	0.0255882	5.1	0.790676	…
5	rs10940307	52570280	G	T	0.0230177	5.1	0.813694	…
5	rs13175197	52564472	C	A	0.0223457	5.1	0.836039	…
5	rs57244200	52563971	G	T	0.0221692	5.1	0.858209	…
5	rs372044	52609719	T	C	0.0217829	5.1	0.879991	…
5	rs977576	52557210	G	A	0.015481	5.1	0.895472	…
5	rs977575	52557546	G	C	0.0153584	5.1	0.910831	…
5	rs1423422	52631507	G	A	0.0113322	5.1	0.922163	…
5	rs37809	52573292	C	A	0.0104136	5.1	0.932577	…
5	chr5:52567047:D	52567047	T	TC	0.00807983	5.1	0.940657	…
5	rs7737693	52602941	C	T	0.00797738	5.1	0.948634	…
5	rs34721303	52569161	G	A	0.00534875	5.1	0.953983	…
5	rs73220188	108053612	C	T	0.0615025	5.2	0.0615025	…
5	rs73220183	108049804	A	G	0.0597132	5.2	0.121216	…
5	rs73220184	108051192	C	G	0.0556722	5.2	0.176888	…
5	rs73220189	108053719	G	A	0.0543919	5.2	0.23128	…
5	rs61191050	108052157	C	G	0.0533855	5.2	0.284665	…
5	rs73220185	108051385	C	T	0.0523453	5.2	0.337011	…
5	rs58612872	108051737	G	A	0.0471977	5.2	0.384208	…
5	rs57207414	108048705	C	A	0.0418388	5.2	0.426047	…
5	rs6864332	108047876	A	G	0.0349724	5.2	0.461019	…
5	rs7732428	108045913	T	G	0.0319336	5.2	0.492953	…
5	rs7718626	108046359	C	T	0.031453	5.2	0.524406	…
5	rs73220181	108047357	G	A	0.0309248	5.2	0.555331	…
5	rs73220179	108046918	G	A	0.0301786	5.2	0.585509	…
5	rs7732270	108045837	A	G	0.0296097	5.2	0.615119	…
5	rs990133	108045369	C	T	0.0285233	5.2	0.643642	…
5	rs113543315	108044511	T	C	0.0270063	5.2	0.670649	…
5	rs6863739	108047632	T	C	0.0259544	5.2	0.696603	…
5	chr5:108044706:D	108044706	A	AT	0.0243877	5.2	0.720991	…
5	rs73220174	108044772	A	G	0.0241747	5.2	0.745166	…
5	rs77954590	108055547	T	G	0.0221638	5.2	0.767329	…
5	rs73220168	108042903	A	G	0.0194788	5.2	0.786808	…
5	rs73220170	108042981	G	A	0.0194325	5.2	0.806241	…
5	chr5:108044502:I	108044502	AT	A	0.0162877	5.2	0.822528	…
5	rs11954968	108042237	A	T	0.0156645	5.2	0.838193	…
5	rs7701266	108041917	G	C	0.0113766	5.2	0.849569	…
5	rs62361303	108102727	T	C	0.00573633	5.2	0.855306	FER
5	rs71592765	108091000	G	C	0.00464143	5.2	0.859947	FER
5	rs79001324	108085260	C	A	0.00458381	5.2	0.864531	FER
5	rs77606373	108086375	C	A	0.00434562	5.2	0.868877	FER
5	rs112828293	108086680	T	G	0.00433057	5.2	0.873207	FER
5	rs113193866	108086710	G	A	0.00432757	5.2	0.877535	FER
5	rs113728457	108084549	C	G	0.00425146	5.2	0.881786	FER
5	rs79536589	108084113	A	G	0.00422869	5.2	0.886015	FER
5	rs79243757	108085225	G	A	0.00421181	5.2	0.890227	FER
5	rs113792119	108088777	G	T	0.00409279	5.2	0.89432	FER
5	rs76325227	108088907	A	T	0.00401619	5.2	0.898336	FER
5	rs79409628	108113740	T	G	0.00394059	5.2	0.902276	FER
5	rs112472930	108089173	G	A	0.0037123	5.2	0.905989	FER
5	rs77630811	108089499	G	A	0.00363394	5.2	0.909623	FER
5	rs113427433	108130225	A	G	0.00358388	5.2	0.913206	FER
5	rs62361304	108105940	T	C	0.00355761	5.2	0.916764	FER
5	rs111636466	108078665	G	A	0.00354834	5.2	0.920312	…
5	rs79980741	108090011	A	G	0.00351004	5.2	0.923822	FER
5	rs112668446	108090134	A	G	0.00347624	5.2	0.927299	FER
5	rs112949822	108085190	A	G	0.00339591	5.2	0.930695	FER
5	rs78633399	108085884	A	C	0.00334533	5.2	0.93404	FER
5	rs77844865	108074229	C	T	0.00331523	5.2	0.937355	…
5	rs75271047	108075664	A	G	0.00324796	5.2	0.940603	…
5	rs78492167	108078123	T	C	0.00322871	5.2	0.943832	…
5	chr5:108074449:I	108074449	AT	A	0.00322284	5.2	0.947055	…
5	rs79621178	108091191	C	G	0.0031392	5.2	0.950194	FER
6	rs2745572	1548369	G	A	0.978166	6.1	0.978166	…
6	rs1396046	51536992	G	A	0.0654566	6.2	0.0654566	PKHD1
6	rs589807	51536450	C	T	0.0594234	6.2	0.12488	PKHD1
6	rs2580003	51529156	G	A	0.0536265	6.2	0.178506	PKHD1
6	rs1414504	51481315	T	C	0.0398068	6.2	0.218313	PKHD1
6	rs2784240	51531349	T	A	0.0377226	6.2	0.256036	PKHD1
6	rs17752199	51406848	G	A	0.0309402	6.2	0.286976	…
6	rs72904286	51414922	T	C	0.0257597	6.2	0.312736	…
6	rs72902139	51363540	T	C	0.0222044	6.2	0.33494	…
6	rs12214235	51574729	T	G	0.0208242	6.2	0.355764	PKHD1
6	chr6:51515237:I	51515237	G	GTTAT	0.0203729	6.2	0.376137	PKHD1
6	rs4481421	51375290	T	A	0.019592	6.2	0.395729	…
6	rs4113585	51364171	C	T	0.0185265	6.2	0.414256	…
6	rs2495850	51443412	C	T	0.0182892	6.2	0.432545	…
6	rs713357	51623864	C	T	0.01773	6.2	0.450275	PKHD1
6	rs2439035	51438609	T	C	0.0168238	6.2	0.467099	…
6	rs987512	51618870	C	A	0.0162032	6.2	0.483302	PKHD1
6	rs2579989	51460154	T	G	0.0144478	6.2	0.49775	…
6	rs2491422	51433599	T	C	0.0143994	6.2	0.512149	…
6	rs2149576	51459777	A	G	0.0136597	6.2	0.525809	…
6	rs55850640	51448993	G	A	0.0132265	6.2	0.539036	…
6	rs624699	51514608	T	C	0.0131792	6.2	0.552215	PKHD1
6	rs72904147	51125193	A	G	0.0123958	6.2	0.564611	…
6	rs2439041	51445841	C	T	0.0116711	6.2	0.576282	…
6	rs9382005	51607771	G	C	0.0115995	6.2	0.587881	PKHD1
6	rs2784241	51461621	C	T	0.0111407	6.2	0.599022	…
6	rs2253597	51447345	G	A	0.0107617	6.2	0.609784	…
6	rs1571443	51445122	A	G	0.0106811	6.2	0.620465	…
6	rs72902156	51371445	A	T	0.00990605	6.2	0.630371	…
6	rs72902167	51382740	G	A	0.0098503	6.2	0.640221	…
6	rs2495855	51447183	G	T	0.00970925	6.2	0.64993	…
6	rs2771011	51477823	A	T	0.00896635	6.2	0.658897	…
6	rs2579995	51471479	C	T	0.00881707	6.2	0.667714	…
6	rs55647728	51367497	C	T	0.00868373	6.2	0.676397	…
6	rs1111790	51470170	C	T	0.00838922	6.2	0.684787	…
6	rs72902158	51373730	G	A	0.00828433	6.2	0.693071	…
6	rs2579998	51477322	C	T	0.00815219	6.2	0.701223	…
6	rs9382008	51626495	G	C	0.00788665	6.2	0.70911	PKHD1
6	rs2661485	51621416	G	A	0.00765594	6.2	0.716766	PKHD1
6	rs9296662	51675610	C	T	0.0074444	6.2	0.72421	PKHD1
6	rs10498788	51382397	C	T	0.00724649	6.2	0.731457	…
6	rs7746090	51580847	T	A	0.00691811	6.2	0.738375	PKHD1
6	chr6:51673310:D	51673310	TCA	T	0.00680994	6.2	0.745185	PKHD1
6	rs2661486	51622039	G	A	0.00670578	6.2	0.75189	PKHD1
6	rs6920806	51578907	G	C	0.00647625	6.2	0.758367	PKHD1
6	rs2796913	51199224	T	C	0.00624894	6.2	0.764616	…
6	rs932801	51591574	T	A	0.00596801	6.2	0.770584	PKHD1
6	rs2025751	51622449	T	C	0.00576009	6.2	0.776344	PKHD1
6	rs72904159	51130369	C	T	0.00565452	6.2	0.781998	…
6	rs72902201	51393932	G	A	0.00561744	6.2	0.787616	…
6	rs1326610	51590078	C	T	0.0054963	6.2	0.793112	PKHD1
6	rs72902196	51392718	G	C	0.00497119	6.2	0.798083	…
6	rs1068512	51535062	G	A	0.00494273	6.2	0.803026	PKHD1
6	rs72902176	51386662	T	G	0.00493375	6.2	0.80796	…
6	rs72902197	51393065	A	T	0.0048339	6.2	0.812794	…
6	rs6938295	51372665	T	G	0.00430687	6.2	0.8171	…
6	rs932802	51591588	G	C	0.00424266	6.2	0.821343	PKHD1
6	rs1326605	51618170	T	G	0.00395331	6.2	0.825296	PKHD1
6	rs7761355	51673099	A	C	0.00373009	6.2	0.829027	PKHD1
6	rs7761361	51673071	C	T	0.00360648	6.2	0.832633	PKHD1
6	rs7761370	51673083	C	G	0.00360648	6.2	0.836239	PKHD1
6	rs9395726	51673301	A	G	0.00360648	6.2	0.839846	PKHD1
6	rs9395727	51673350	A	G	0.00360648	6.2	0.843452	PKHD1
6	rs9296661	51673439	C	T	0.00360648	6.2	0.847059	PKHD1
6	rs1326588	51673939	A	G	0.00360648	6.2	0.850665	PKHD1
6	rs1326589	51674161	T	C	0.00360648	6.2	0.854272	PKHD1
6	rs1326590	51674213	C	T	0.00360648	6.2	0.857878	PKHD1
6	rs9382032	51674266	C	T	0.00360648	6.2	0.861485	PKHD1
6	rs9382033	51674395	A	G	0.00360648	6.2	0.865091	PKHD1
6	rs7747580	51672836	A	T	0.00358919	6.2	0.868681	PKHD1
6	chr6:51674657:D	51674657	AT	A	0.00302908	6.2	0.87171	PKHD1
6	rs1255999	51599569	C	A	0.00295544	6.2	0.874665	PKHD1
6	rs9370060	51672061	C	T	0.00287449	6.2	0.87754	PKHD1
6	chr6:51638600:D	51638600	AT	A	0.00282	6.2	0.88036	PKHD1
6	rs1750961	51617677	C	T	0.0026874	6.2	0.883047	PKHD1
6	rs10948647	51664212	A	T	0.00264921	6.2	0.885696	PKHD1
6	rs6902578	51370293	A	C	0.00224291	6.2	0.887939	…
6	rs6458774	51466152	C	A	0.00208914	6.2	0.890028	…
6	rs6902943	51370401	C	A	0.00208116	6.2	0.892109	…
6	rs4715242	51668654	A	G	0.00203632	6.2	0.894146	PKHD1
6	rs4472349	51672184	C	T	0.00183725	6.2	0.895983	PKHD1
6	rs1326575	51667498	C	A	0.00177093	6.2	0.897754	PKHD1
6	rs2796911	51185516	C	A	0.00172308	6.2	0.899477	…
6	rs1326570	51665597	T	C	0.00161167	6.2	0.901089	PKHD1
6	rs4333416	51375080	G	A	0.00155193	6.2	0.902641	…
6	rs2148457	51662942	T	C	0.00154959	6.2	0.90419	PKHD1
6	rs4510663	51661714	G	A	0.0015457	6.2	0.905736	PKHD1
6	rs2796909	51183658	C	T	0.00153267	6.2	0.907268	…
6	rs1327271	51215153	C	G	0.00151767	6.2	0.908786	…
6	rs2767736	51181821	T	C	0.00145768	6.2	0.910244	…
6	chr6:51664119:D	51664119	CTTCT	C	0.00140066	6.2	0.911644	PKHD1
6	chr6:51125745:D	51125745	A	AT	0.00135603	6.2	0.913001	…
6	rs1326568	51665345	G	A	0.00131679	6.2	0.914317	PKHD1
6	rs7752484	51518002	T	G	0.0012661	6.2	0.915583	PKHD1
6	rs7766673	51103183	C	T	0.00126372	6.2	0.916847	…
6	rs4506044	51374975	T	C	0.00126324	6.2	0.91811	…
6	rs56363926	51521669	T	G	0.00123679	6.2	0.919347	PKHD1
6	rs6915384	51372699	A	T	0.00120778	6.2	0.920555	…
6	rs9395725	51671616	T	G	0.00117633	6.2	0.921731	PKHD1
6	rs1326587	51673684	C	T	0.00111861	6.2	0.92285	PKHD1
6	rs1988672	51130433	T	C	0.00111507	6.2	0.923965	…
6	rs9381995	51526931	G	A	0.0010808	6.2	0.925046	PKHD1
6	rs1409893	51225906	G	A	0.00107884	6.2	0.926125	…
6	rs1536504	51206168	G	A	0.00105817	6.2	0.927183	…
6	rs2796915	51213811	A	G	0.00104411	6.2	0.928227	…
6	rs2465041	51105777	A	C	0.00101928	6.2	0.929246	…
6	rs7767696	51373727	C	T	0.00101197	6.2	0.930258	…
6	chr6:51672006:I	51672006	A	AC	0.00100123	6.2	0.931259	PKHD1
6	rs2796921	51245656	T	C	0.000982104	6.2	0.932241	…
6	rs6906559	51528984	G	A	0.000978229	6.2	0.93322	PKHD1
6	chr6:51530937:D	51530937	A	AG	0.000950186	6.2	0.93417	PKHD1
6	rs2182505	51653864	T	C	0.000942589	6.2	0.935112	PKHD1
6	rs4711980	51636321	A	G	0.000937917	6.2	0.93605	PKHD1
6	rs62461292	51538501	A	G	0.000937684	6.2	0.936988	PKHD1
6	rs2094260	51644687	G	A	0.000919103	6.2	0.937907	PKHD1
6	rs9474070	51647813	G	A	0.000908202	6.2	0.938815	PKHD1
6	rs1326559	51652335	A	G	0.000877678	6.2	0.939693	PKHD1
6	rs6458776	51646459	C	T	0.000870427	6.2	0.940563	PKHD1
6	rs2767739	51214048	C	G	0.000857469	6.2	0.941421	…
6	rs72906120	51433133	T	G	0.000799196	6.2	0.94222	…
6	rs9395704	51532825	G	A	0.000751392	6.2	0.942972	PKHD1
6	rs17668763	51669040	T	C	0.000731615	6.2	0.943703	PKHD1
6	rs1984814	51119366	G	A	0.000713645	6.2	0.944417	…
6	rs7755601	51117387	C	T	0.000691528	6.2	0.945108	…
6	rs112950785	51629033	C	A	0.000671303	6.2	0.94578	PKHD1
6	chr6:51211231:D	51211231	GT	G	0.000663927	6.2	0.946444	…
6	rs4715230	51593875	G	A	0.000640595	6.2	0.947084	PKHD1
6	rs2397040	51124151	G	A	0.000621459	6.2	0.947706	…
6	rs2465045	51120524	C	T	0.000609171	6.2	0.948315	…
6	rs2505274	51117477	T	C	0.000587462	6.2	0.948902	…
6	rs1775258	51173039	C	T	0.000579098	6.2	0.949481	…
6	rs10948608	51132314	T	C	0.000573491	6.2	0.950055	…
6	rs2875087	82616083	C	T	0.48755	6.3	0.48755	…
6	rs2151879	82614006	C	T	0.357007	6.3	0.844557	…
6	rs6916530	82606531	A	G	0.0749226	6.3	0.91948	…
6	rs1931656	82610188	A	T	0.0672688	6.3	0.986748	…
6	chr6:113375846:D	113375846	AAAGAAACAAG	A	0.0482048	6.4	0.0482048	…
6	rs12529501	113386098	G	C	0.0415947	6.4	0.0897995	…
6	rs7764970	113385315	T	C	0.0380475	6.4	0.127847	…
6	rs57517455	113383421	T	C	0.0355195	6.4	0.163367	…
6	rs1680094	113371914	A	G	0.0311212	6.4	0.194488	…
6	rs1935364	113384803	G	A	0.0288691	6.4	0.223357	…
6	rs7767587	113376663	G	C	0.0280714	6.4	0.251428	…
6	rs1774051	113372051	G	C	0.0274201	6.4	0.278848	…
6	rs1573019	113375782	C	T	0.0267818	6.4	0.30563	…
6	rs7745076	113385522	A	G	0.0260089	6.4	0.331639	…
6	rs1342107	113379520	G	A	0.0257392	6.4	0.357378	…
6	rs1342106	113379112	C	A	0.0255967	6.4	0.382975	…
6	rs2347728	113375577	C	T	0.024279	6.4	0.407254	…
6	rs1342105	113379074	C	A	0.0239295	6.4	0.431184	…
6	rs975658	113369492	A	C	0.0229269	6.4	0.45411	…
6	rs1481302	113371586	G	A	0.0223709	6.4	0.476481	…
6	rs9387116	113382012	C	T	0.0215885	6.4	0.49807	…
6	rs7749695	113376787	T	C	0.0188294	6.4	0.516899	…
6	rs2347727	113375078	A	G	0.0150856	6.4	0.531985	…
6	rs1819135	113439398	A	G	0.00977261	6.4	0.541757	…
6	chr6:113398024:I	113398024	GA	G	0.00974028	6.4	0.551498	…
6	rs73537110	113405381	C	T	0.00965147	6.4	0.561149	…
6	rs73537112	113405582	C	G	0.00964767	6.4	0.570797	…
6	rs4945927	113405671	C	T	0.00964767	6.4	0.580444	…
6	rs12525741	113402584	T	C	0.00926791	6.4	0.589712	…
6	rs57472555	113380641	A	T	0.009055	6.4	0.598767	…
6	rs4945487	113424259	G	C	0.00878747	6.4	0.607555	…
6	rs6904963	113381164	T	G	0.00864567	6.4	0.6162	…
6	rs9372351	113381480	T	G	0.00819503	6.4	0.624396	…
6	rs2153784	113377419	G	A	0.00811747	6.4	0.632513	…
6	rs1935365	113380076	C	T	0.00704211	6.4	0.639555	…
6	rs7449801	113378881	C	T	0.0067297	6.4	0.646285	…
6	rs1321025	113497970	A	G	0.00602984	6.4	0.652315	…
6	rs73534317	113500586	A	G	0.00546853	6.4	0.657783	…
6	rs1342104	113378043	C	T	0.00540876	6.4	0.663192	…
6	rs1418221	113382931	C	T	0.00538763	6.4	0.66858	…
6	rs73534327	113504169	A	G	0.00499321	6.4	0.673573	…
6	rs1321022	113503339	T	C	0.00481624	6.4	0.678389	…
6	rs7747689	113428131	A	G	0.00449314	6.4	0.682882	…
6	chr6:113441783:I	113441783	AT	A	0.00441052	6.4	0.687293	…
6	rs9488060	113383504	G	A	0.00439471	6.4	0.691687	…
6	rs2473978	113453240	G	A	0.00432733	6.4	0.696015	…
6	rs73532500	113486248	C	A	0.0041895	6.4	0.700204	…
6	rs12530265	113463233	A	G	0.00404533	6.4	0.70425	…
6	rs10485396	113463061	C	G	0.004029	6.4	0.708279	…
6	rs7763553	113464570	T	C	0.00400711	6.4	0.712286	…
6	rs7768029	113428148	T	A	0.00384689	6.4	0.716133	…
6	chr6:113474155:D	113474155	A	AT	0.00369373	6.4	0.719826	…
6	rs9488065	113421488	T	C	0.00369279	6.4	0.723519	…
6	rs12528438	113454161	A	G	0.00359625	6.4	0.727115	…
6	rs12527604	113507208	A	G	0.00356828	6.4	0.730684	…
6	rs6935658	113395512	A	T	0.00355021	6.4	0.734234	…
6	rs10456884	113350657	C	T	0.00351139	6.4	0.737745	…
6	rs6933603	113428547	T	C	0.00348497	6.4	0.74123	…
6	rs6568749	113393101	T	G	0.00343592	6.4	0.744666	…
6	rs2473944	113438795	C	T	0.00329038	6.4	0.747956	…
[truncated: 10,616 more rows]
